# Supplementary material for: Oral metronomic vinorelbine combined with endocrine therapy in hormone receptor-positive HER2-negative breast cancer: SOLTI-1501 VENTANA window of opportunity trial
Source: Breast Cancer Res. 2019 Sep 18;21:108. doi: 10.1186/s13058-019-1195-z (PMC6751874; doi:10.1186/s13058-019-1195-z)
Supplement: Supplementary file 4 — Additional file 4. Raw gene expression, normalized gene expression, clinical data and results of the SAM analysis. [file 13058_2019_1195_MOESM4_ESM.xlsx]

## Sheet: Raw data
ID	ABCA8	ABCF1	ACTR3B	ACVR1B	ACVR1C	ACVRL1	ADAM12	ADCY9	ADD1	ADM	AGR2	AGT	AGTR1	AKT3	ALDH1A1	ALDOA	ANGPT1	ANLN	ANXA9	APH1B	APOD	APOE	AR	AREG	ARID1A	ARNT2	ASPM	ASPN	ATAD2	ATM	ATP10B	AURKA	AURKB	AXIN1	AXIN2	B3GNT3	BAD	BAG1	BAIAP2L1	BAIAP3	BAMBI	BAX	BBC3	BBOX1	BCAS1	BCL11A	BCL2	BCL2A1	BCL2L1
A1	41	1833	1519	1490	15	449	6561	729	3765	225	8157	37	1212	1006	678	35203	38	639	2816	385	981	5913	4031	476	2183	810	351	3252	2824	1333	9	367	222	1266	323	17	848	8936	942	646	768	2444	1377	8	496	21	1556	66	2844
A2	328	2035	1849	2087	22	353	2961	2063	5085	18	9793	151	384	809	1025	37476	29	397	2316	265	9097	8787	3773	25	2067	1993	270	1099	2534	770	13	456	505	1054	1610	11	1263	3067	1220	146	982	1914	1051	31	1188	92	928	60	3390
A3	158	1857	1655	1011	39	453	5394	562	2683	63	8497	195	7429	1262	671	16905	32	480	1938	177	4304	5216	3485	778	2308	1445	347	3516	2031	1196	9	283	153	778	390	86	771	2626	1736	53	355	1612	827	22	229	114	1209	80	1548
A4	214	1752	1435	1473	19	652	2716	1098	3700	54	14563	191	346	1732	2313	12231	86	593	2283	501	6979	7024	2487	217	2080	2840	398	1222	1460	1365	23	348	256	532	674	19	736	4214	961	276	787	2105	961	46	827	70	2077	70	1736
A5	493	1948	1264	1161	47	949	2180	947	3649	266	82	345	1386	1854	2111	10867	111	276	301	224	13614	6252	203	76	1780	862	97	1351	1058	949	17	145	155	482	338	20	566	6768	1397	46	197	1922	822	31	223	70	1689	50	2354
A6	1038	1071	741	823	116	756	2269	541	2641	284	4320	69	350	1748	3733	8905	199	61	431	251	27024	6562	2094	34	1576	567	63	1376	832	889	52	83	63	323	487	22	459	1575	532	25	237	823	333	50	370	74	646	110	1095
A7	146	1819	1449	998	35	817	6948	617	3393	186	2067	189	303	2046	2552	11738	104	265	893	295	4524	14484	1673	698	1777	1205	255	3866	760	1918	36	180	212	447	263	7	535	1728	377	40	478	1997	616	7	71	64	668	269	1397
A8	133	431	263	317	43	246	1184	223	886	80	10297	20	628	449	322	2600	45	119	274	93	1768	1514	464	22	526	343	76	594	484	397	8	91	54	172	108	11	189	1545	172	60	222	522	278	9	321	21	460	61	565
A9	122	2002	1133	1179	33	812	1909	476	3470	1	14086	18	742	1696	1888	11786	47	411	812	274	4260	19833	1412	7084	2098	479	298	220	1319	2893	15	398	267	531	378	43	760	2644	502	141	701	1742	504	14	1743	695	1259	381	1432
A10	52	1259	1089	1031	20	473	4761	495	2642	1262	7464	273	391	1052	519	18437	62	553	1007	246	1867	5803	1743	228	1457	1007	311	1323	942	1184	18	227	240	625	221	13	402	2700	1700	464	426	2019	701	13	56	26	450	110	952
A11	508	615	800	861	93	514	1921	577	1625	181	6333	104	110	1101	997	5434	167	257	106	115	175670	7100	2534	295	1142	463	159	741	989	1041	10	178	119	247	105	12	225	960	168	97	134	839	284	15	16	65	373	65	1114
A12	2248	1331	1480	1576	194	1045	2395	1194	4331	171	14593	50	422	3313	7846	12174	180	149	639	386	96972	5751	2406	928	2941	1251	124	991	987	2404	31	151	49	401	520	78	466	3459	626	170	1297	1339	537	179	1194	446	1069	39	1814
A13	71	688	457	636	17	300	3226	350	1566	60	1615	65	2308	589	567	8079	22	127	364	170	5036	2243	1247	28	1514	2079	77	1513	452	551	37	148	62	231	121	19	367	1055	351	19	478	706	247	33	434	55	637	38	906
A14	39	1340	961	819	20	290	3279	717	1942	492	6359	249	68	521	348	30539	25	1024	953	136	709	7705	2599	107	2531	1375	628	670	1755	824	11	301	212	691	197	11	443	3043	2354	270	453	1229	451	14	308	31	738	67	1037
A15	219	630	730	633	21	313	2120	1344	1716	153	10402	168	221	1383	727	66223	32	207	1867	172	8831	2930	958	84	1347	221	169	280	1152	904	12	272	106	503	317	31	294	820	457	309	401	1210	242	41	439	118	298	58	1392
A16	201	603	470	476	18	398	3080	726	1581	12	2401	17	119	1161	1023	7909	49	155	573	160	26393	2851	806	644	924	361	91	1160	631	1054	9	99	71	281	135	103	185	1467	203	272	788	693	248	15	86	140	730	52	971
A17	316	1096	981	955	19	444	5270	623	2403	30	7374	43	86	1230	1040	7413	56	272	547	218	12124	2964	1603	88	1812	1588	244	2985	682	1173	8	172	92	307	221	18	298	964	668	82	1933	1013	561	50	237	179	870	75	989
A18	707	1487	1013	808	64	582	3980	548	3684	86	18936	79	161	2242	1945	13087	66	292	931	382	15431	3359	3170	2714	3032	2385	202	2174	895	1321	8	200	88	347	380	43	530	2720	1084	126	3494	1007	528	88	470	270	1290	50	1554
A19	246	1997	1420	1356	33	560	2803	3867	4289	1	15029	63	107	1673	1959	28645	109	441	3153	514	51885	6957	3039	1001	2973	1344	185	1670	1747	2140	9	228	155	879	144	354	470	7287	931	965	4779	2191	882	19	364	120	2364	218	3170
A20	290	1688	1878	1613	42	555	6178	1249	4092	38	15659	141	1959	3545	1346	13284	41	342	1427	379	23106	10840	5060	167	1896	3358	317	3238	1103	1528	18	243	170	650	475	30	630	3723	1195	83	1277	1399	647	17	871	136	1311	116	2102
A21	93	971	923	840	21	418	5888	625	2395	231	3858	49	457	847	312	21057	48	450	1197	149	1600	3894	3048	381	1444	800	179	2000	1424	889	9	227	141	644	238	35	490	3792	530	270	619	1618	1055	12	151	28	1132	34	1883
A22	242	213	129	137	91	215	1086	120	510	139	785	21	153	434	601	1700	98	37	82	56	3266	842	291	200	286	115	18	604	112	258	11	28	42	55	64	6	81	345	82	23	149	176	55	12	23	22	151	24	197
A23	90	1441	902	810	43	781	7234	808	2780	133	11327	53	168	1606	970	14550	102	366	292	284	4458	17673	2132	269	2049	1493	210	5065	645	1782	11	291	123	453	258	36	467	2016	598	18	965	1791	790	9	178	199	747	200	1636
A24	500	1720	1532	999	93	736	4564	836	2542	106	1106	102	129	1699	2851	10293	108	452	545	222	8421	16377	3067	309	2442	638	267	1958	894	2032	33	268	137	516	264	28	451	1526	738	147	2005	1389	570	17	322	127	851	358	1715
A25	255	1016	561	819	56	571	2261	443	1756	67	28493	5	2367	1190	1850	6717	48	309	85	199	2642	9626	1102	118	1361	360	250	909	1086	1625	29	197	151	228	290	12	254	1370	403	69	337	1101	365	18	377	120	1510	234	806
A26	106	1672	664	1340	43	414	2082	873	1595	55	11171	891	2061	682	1024	19392	121	260	911	154	49808	6399	1792	23	1183	1802	168	378	507	884	20	300	172	663	178	25	589	2182	860	24	115	1264	860	17	104	52	2473	60	1282
A27	46	1558	2317	1994	13	363	1378	2237	4580	58	19308	60	5630	860	709	33968	63	1456	2069	442	23430	5892	1521	929	2224	1048	752	538	2571	2479	17	800	278	610	514	13	510	18147	1290	559	1657	1792	755	22	227	27	971	94	3298
A28	294	1598	2023	1608	80	599	5141	951	2885	100	7692	49	170	1164	1155	22709	62	671	528	154	4373	4396	6558	54	2074	356	243	2629	9041	1323	19	335	195	491	236	18	495	1760	1764	364	4061	1390	274	12	2085	74	623	83	1863
A29	48	1927	1372	1330	15	296	2574	2337	2526	47	19607	31	56	591	367	45335	27	917	1984	384	37809	4503	2662	2450	2517	3315	297	456	2758	1003	4	325	256	1139	59	798	492	8521	587	775	1995	1921	768	11	298	65	1245	91	3212
A30	149	1388	1157	1351	82	360	2463	468	2697	79	10368	164	4706	750	481	12220	45	161	593	326	2558	2933	2388	38	2183	1577	137	1372	832	832	10	161	90	435	172	12	528	3682	589	354	977	974	587	8	631	51	1549	44	1267
A31	199	2084	1746	2095	34	481	1918	2000	2766	52	10053	170	68	918	1273	18316	85	532	419	238	42211	11164	3612	558	2948	1303	698	689	2190	1518	38	1223	320	626	398	24	482	1988	788	117	3154	1785	583	25	618	126	983	100	2841
A32	169	1281	1548	971	26	643	9698	1062	3319	109	19120	103	210	1802	1110	11794	63	554	654	410	19036	6754	2813	209	2138	1967	249	8322	964	1974	6	261	132	499	260	51	631	2407	1474	54	1378	1967	966	21	808	66	695	59	2031
A33	417	1470	1117	1152	38	655	3039	498	2893	120	17389	60	214	1626	2115	17741	62	224	1228	252	11014	7614	1027	100	2974	1071	249	1416	2371	1272	12	329	131	504	877	21	555	3034	563	31	568	1415	629	21	986	94	641	111	2203
A34	356	1280	1391	1362	28	552	830	736	3526	209	6753	53	16738	1141	770	17075	53	124	442	674	10356	1980	662	143	1774	7151	83	390	699	1222	12	115	39	479	296	49	415	6140	293	55	179	817	219	46	973	445	1507	30	1231
A35	147	1275	676	823	65	611	7909	812	2623	172	1638	41	226	1364	1502	12149	81	146	342	226	20725	19485	3668	42	1667	1845	65	4473	581	1356	19	200	75	395	262	24	684	2075	794	27	3111	1615	765	15	268	43	901	221	2018
A36	419	1976	1147	1296	70	686	8612	634	2560	119	450	63	274	1702	3099	12166	265	227	436	188	14810	17631	4245	60	2492	263	142	4106	1039	2061	49	213	75	427	415	25	513	1796	848	40	6957	1616	508	16	934	108	982	563	1856
A37	287	1818	969	1068	42	556	2547	639	1933	286	19948	30	360	1125	1279	21672	44	225	82	242	11512	4293	1984	173	2050	475	126	605	1089	1263	14	242	84	398	294	19	373	2824	1343	48	2231	2278	997	13	693	200	3954	394	1387
A38	504	1536	3107	2464	69	413	584	2099	3206	197	8082	217	92	887	1361	14563	50	72	1346	531	13690	3174	917	12	2368	2659	56	1158	2737	2138	17	150	36	412	787	9	1117	4412	1984	709	2786	1753	692	10	380	25	4581	79	2399
A39	470	475	336	460	70	433	2353	353	1120	234	1297	63	219	807	1724	3319	74	24	142	81	11429	2748	640	183	877	479	12	403	287	574	5	38	22	174	143	31	237	1160	222	41	568	476	199	23	255	99	328	52	600
A40	211	1788	559	1516	34	465	2647	841	1776	109	4187	705	615	718	1310	22203	89	136	917	216	107549	9755	1778	35	1249	1254	59	636	326	979	10	154	66	623	167	25	541	1892	1250	36	171	1431	780	9	418	139	2154	73	1445
A41	92	1237	1381	1350	18	277	1412	1153	2951	42	16025	66	1811	613	845	19354	51	943	1053	257	8696	9033	831	1337	1589	727	584	448	1856	1409	7	640	247	483	397	10	547	12120	655	402	1518	2066	942	14	176	29	861	102	2567
A42	229	1476	1231	1534	36	656	10180	789	2751	132	9711	62	254	1412	1087	17609	63	185	335	168	6403	7653	4595	64	1535	393	64	4422	3637	953	9	139	78	430	307	27	490	1877	1439	209	4100	1470	362	17	2643	62	528	210	1899
A43	98	1107	731	940	25	248	2461	507	2399	382	1149	102	271	610	972	17824	29	101	533	164	2653	11322	3852	93	1828	1666	61	563	722	684	10	136	45	621	185	13	702	3070	2417	149	560	1234	663	19	354	66	1347	143	1353
A44	602	1331	737	1054	210	597	2976	424	2660	134	16313	43	352	1593	2824	12995	126	199	865	215	15045	6576	964	284	2090	1307	137	2768	1697	958	15	286	147	507	979	14	664	3558	589	34	739	1463	616	25	1137	70	951	67	1841
A45	313	1487	1148	784	55	571	7505	294	2044	102	6838	66	4329	1198	974	14689	73	260	1321	201	7137	4505	2495	952	1957	685	152	2862	889	1134	6	109	64	479	342	87	529	2124	1175	42	348	1457	754	34	242	111	763	74	1363
A46	180	251	225	248	16	114	830	171	548	52	222	21	81	230	415	3521	20	18	168	53	4720	2168	508	209	401	179	7	238	394	202	10	28	28	135	224	8	145	423	289	40	425	271	170	15	201	59	169	30	582
A47	246	485	360	438	23	379	1822	228	1027	185	3603	65	124	547	789	4442	38	44	147	81	8064	2600	1315	34	864	364	31	449	327	447	12	49	36	126	156	13	203	791	275	25	311	377	174	24	188	32	359	87	438
A48	313	834	698	610	35	450	812	612	1955	91	5423	108	1112	1073	2133	4738	49	35	914	330	8497	3526	1059	146	1237	1520	27	425	434	980	15	81	21	268	359	13	353	1278	615	141	891	927	546	26	692	47	884	59	1059
A49	580	1256	955	741	35	740	3678	562	2369	211	81	165	1783	1338	2743	7890	90	42	231	210	16770	4970	233	115	1549	743	14	682	442	905	11	53	37	248	462	34	348	2874	1563	34	491	1310	591	53	485	113	974	38	1696
A50	71	1188	1111	796	40	450	4852	612	3247	442	460	201	195	1044	946	24388	78	140	1879	224	3006	8467	2165	57	1422	1396	87	971	487	820	7	145	94	416	296	5	543	1432	878	65	398	1399	548	26	530	32	849	134	1571
A51	859	1397	970	977	38	847	9183	512	2429	561	3327	23	462	2383	2240	10550	110	74	441	176	20175	3068	1009	672	1482	325	23	6039	306	1006	14	53	34	292	380	24	333	2011	446	33	2705	968	331	118	260	126	623	469	1156
A52	311	1298	852	982	26	498	2558	698	2946	124	38624	145	269	947	1272	17339	59	214	1481	183	7732	4717	1919	149	1550	2421	101	1052	2127	838	19	205	170	735	460	19	516	11138	801	539	1375	1407	529	31	2108	93	2089	68	1882
A53	197	1464	871	1246	53	595	2168	288	2977	201	7900	26	195	1609	1636	8857	40	110	372	221	14809	18320	1986	861	1731	331	85	374	888	1943	5	165	73	418	280	29	562	2650	499	139	1348	1274	496	18	3207	370	973	370	1747
A54	354	2309	2000	1416	84	649	3632	670	4739	134	1707	182	196	2277	1799	14144	111	98	502	409	11083	12359	2928	157	2675	819	69	1988	700	1847	14	150	40	636	574	23	782	1836	1282	385	858	2087	694	30	365	78	2499	111	1457
A55	321	901	736	732	81	588	3119	395	2042	204	2703	94	99	1336	2705	6120	154	87	111	181	151001	19297	1517	41	1292	291	56	913	659	1352	12	120	56	281	124	13	297	1252	235	115	204	1328	452	35	84	79	482	413	1374
A56	108	775	705	662	18	237	2375	351	1937	485	5965	50	304	534	457	9998	36	375	1107	117	2646	4363	1827	140	1422	760	215	364	899	645	10	289	211	371	213	16	421	2980	1302	205	438	1764	686	15	73	44	682	55	1012
A57	451	438	265	438	31	332	2638	259	829	59	1473	16	108	1079	512	3900	56	73	89	58	12384	2127	754	715	569	167	55	542	308	515	10	51	48	157	201	20	145	688	150	89	730	461	164	8	207	37	311	31	487
A58	225	968	1079	920	47	436	7088	902	1892	55	9052	31	123	2276	1390	16896	54	237	329	282	7165	2601	2762	46	1837	2826	95	3367	960	1138	7	97	54	383	333	19	433	2266	536	176	1416	1306	526	7	351	58	496	51	1320
A59	108	756	703	503	16	433	4368	581	1656	75	7320	94	152	2395	961	7163	79	118	619	259	8667	3042	1087	35	1056	2191	59	3991	449	1136	22	60	47	232	476	23	263	2191	650	26	392	1219	557	13	567	107	974	31	1567
A60	189	2123	1399	1184	13	586	4572	778	3447	1	18424	258	91	1301	698	15327	50	240	722	532	4115	5269	3950	65	3275	2026	189	2233	1415	1457	10	162	126	564	352	74	671	5175	1392	70	142	1701	777	9	804	82	1463	97	2084
A61	296	2032	1906	1768	75	457	3775	876	4578	97	18741	195	2986	1189	1010	18437	51	156	1176	507	9162	4738	3360	124	2868	2216	131	1922	1301	1253	9	173	79	562	340	23	623	3844	1039	468	3147	1378	914	31	1317	55	2784	45	2313
A62	584	1410	1036	1069	67	834	6735	857	2214	248	2400	46	345	1931	2147	11449	85	38	444	195	29201	13208	2212	253	1547	774	23	1574	580	1542	17	54	28	452	287	481	397	2809	375	255	2029	1299	570	68	408	187	654	140	1890
A63	481	1769	1338	1292	48	782	4806	611	2469	198	2437	212	230	1499	2761	12634	94	112	383	232	37058	22261	1804	151	2162	649	80	1136	666	2035	42	257	74	409	489	28	518	2113	809	60	2630	2124	655	34	2422	366	789	307	2262
A64	391	1615	1642	2049	41	623	4931	1056	3213	334	10614	86	218	1463	2767	15978	101	399	984	390	38421	9096	3351	189	2024	715	29	3206	756	1015	64	176	29	488	365	337	759	3088	1663	308	2795	1791	983	37	1458	63	564	67	3139
A65	539	1699	1720	1571	64	533	4635	1250	4138	66	12841	53	1935	2853	1716	13346	53	92	1536	436	46643	7340	3762	168	2060	3279	65	2370	800	1455	18	122	62	577	480	52	668	3202	1136	102	2417	1102	566	45	1450	135	1670	114	2288
A66	910	1567	883	1039	112	951	6735	1161	3975	349	2009	69	413	3307	4893	10608	231	62	547	400	16548	9532	1440	237	2296	433	33	3542	502	2752	24	67	36	439	233	249	307	3027	360	262	3350	1865	704	38	258	519	1155	432	1771
A67	772	941	517	716	43	806	6503	430	2237	238	1177	31	266	1709	2744	5883	83	54	122	132	162644	5646	650	276	1112	251	21	4107	274	1006	11	51	25	220	326	54	355	1977	305	39	3114	1271	520	29	234	82	643	166	948
A68	873	1384	793	1105	154	1073	5229	1205	2345	894	13740	43	565	1774	2019	11687	86	188	960	210	24907	9896	1054	500	1462	896	137	972	688	1324	16	231	105	368	427	25	521	3175	1062	44	2323	1637	656	67	1334	128	822	572	2566
A69	1018	1343	1226	1608	82	614	2518	925	3114	92	8908	72	1603	3552	2474	21973	91	90	2063	370	39243	2242	2070	2921	3055	639	79	2509	805	1587	18	112	43	642	602	112	500	6990	768	266	2130	1374	680	67	461	266	1739	66	1666
A70	16	791	539	494	9	400	3543	547	887	140	1479	24	268	554	486	20225	31	791	745	140	1458	4708	1252	657	1724	646	111	912	677	578	8	126	103	661	346	103	542	2500	876	103	237	1355	784	23	84	41	461	34	926
A71	283	1894	1446	1606	37	629	5247	618	3638	55	4704	124	4736	1574	1438	12075	80	243	1234	525	11688	5030	1640	129	2064	1274	176	3040	1268	1426	22	192	161	673	1128	34	409	8817	999	583	514	2017	716	32	640	145	3190	40	1913
A72	261	1170	1104	843	26	506	4054	608	2201	30	8613	129	112	1363	1429	13409	54	139	345	277	6110	3276	2775	33	1907	3408	116	3762	694	1180	16	134	56	414	337	6	536	2221	807	65	333	1164	558	18	516	84	922	48	950
A73	131	1104	821	987	14	554	3603	420	1825	347	4002	239	101	775	1264	10398	48	337	176	270	3083	32384	1368	75	1755	2306	179	1311	655	1288	8	160	107	296	262	28	381	2729	564	266	150	1362	342	9	569	65	915	250	994
A74	328	1287	1550	1043	44	819	1430	753	2772	158	9899	82	9126	1254	625	15239	73	194	359	437	10305	2485	571	160	1482	3290	135	462	636	1336	1	147	84	348	287	43	537	6581	283	45	186	1069	265	59	507	368	1446	91	1365
A75	36	98	51	75	16	78	584	103	93	11	84	16	17	100	212	1246	13	18	33	32	1396	1260	31	3	403	51	10	174	80	112	8	17	23	139	54	8	135	276	150	12	272	211	146	13	34	16	151	20	90
A76	66	126	89	116	33	98	233	211	117	7	76	26	22	53	179	2039	25	46	72	25	1584	2932	232	16	395	23	32	35	208	117	12	39	53	240	75	15	105	512	182	61	54	220	141	10	36	29	125	44	179
A77	57	133	102	96	18	78	349	268	110	5	215	23	15	82	299	3611	14	72	27	23	1221	1198	126	13	315	109	32	67	162	122	14	28	39	350	85	20	120	433	154	226	235	198	167	6	47	16	84	18	155
A78	84	296	113	222	17	226	686	666	259	8	368	34	264	244	622	7993	18	123	290	40	14792	4555	481	27	583	398	44	51	269	332	8	43	50	677	254	23	282	893	254	29	406	483	416	17	98	65	210	37	366
A79	80	303	153	176	16	205	1648	288	380	1	304	66	124	281	470	4678	13	88	248	44	2885	4967	683	74	899	171	37	271	246	305	11	51	53	433	197	12	332	946	429	50	173	497	382	11	116	59	366	51	322
A80	2	20	18	20	4	16	17	29	22	12	47	4	23	7	8	313	6	14	16	10	27	595	8	6	58	15	6	9	64	7	3	15	18	38	4	3	40	787	48	12	11	26	29	6	31	18	31	7	21
A81	192	965	724	759	54	400	2461	1856	1461	45	7874	86	108	798	1094	20505	29	292	1838	207	4288	12090	1850	43	2611	1169	81	608	986	760	5	197	101	1194	236	17	848	4672	784	27	1337	1239	839	10	638	60	1102	52	1109
A82	325	1683	1263	1348	72	497	8901	879	3106	59	9567	36	227	2560	1013	20541	112	327	902	180	59307	4505	3063	1493	1861	878	333	3588	1601	1253	10	282	119	586	511	8	424	2363	691	338	2053	1903	557	12	2036	26	930	87	1836
A83	380	545	353	489	110	445	2220	178	866	665	468	82	148	677	2096	3092	65	42	25	79	17265	1424	360	335	651	84	11	364	290	360	26	33	28	112	163	25	163	910	124	31	973	444	94	93	64	112	249	98	510
A84	176	1024	909	655	29	599	6007	601	1704	462	6046	188	205	2365	1095	10553	59	174	571	289	6959	5994	1032	170	1261	2505	96	2841	403	941	19	131	54	218	445	28	333	3107	821	31	821	1638	659	18	415	106	1177	444	1856
A85	233	970	1535	889	19	660	2876	622	1861	121	4845	68	74	736	608	8885	30	85	492	241	3335	4554	2659	56	2579	931	52	1910	1255	1424	12	110	80	614	363	33	261	2199	1932	103	181	1251	605	13	1279	49	581	75	1256
A86	86	182	117	143	19	108	1126	137	226	12	217	35	44	258	345	2066	24	22	67	31	4177	1534	46	34	581	99	9	352	105	211	9	24	23	189	80	19	178	435	227	27	739	275	296	9	88	29	225	33	176
A87	55	250	155	187	23	105	624	349	263	29	126	21	28	140	383	4576	25	28	130	35	1800	3205	175	73	634	28	19	141	210	166	8	46	28	376	79	12	213	859	243	108	489	399	301	12	44	32	209	37	295
A88	9	27	21	11	12	33	29	51	26	13	52	12	22	17	24	273	11	24	14	31	228	116	19	7	40	14	7	25	73	13	9	21	25	48	16	11	23	33	55	28	36	26	23	13	14	34	24	20	23
A89	191	471	212	383	28	399	1848	598	616	66	481	74	666	632	1223	6150	49	55	352	71	17482	4925	501	74	1078	632	26	349	311	584	16	68	45	433	308	23	318	1015	277	24	1244	657	430	25	245	102	359	47	578
A90	171	554	303	381	58	319	3093	431	782	59	424	50	144	631	1107	7336	32	92	333	92	5280	5238	1110	83	1777	349	35	1093	276	498	10	58	25	566	319	23	486	1953	742	65	323	760	617	28	263	97	814	63	729
A91	20	363	110	278	17	134	188	559	313	8	667	15	377	60	144	5679	21	118	202	52	793	6317	106	35	1153	261	38	89	261	185	8	51	71	841	86	8	692	20940	821	140	93	367	539	17	984	59	841	42	442
A92	90	235	127	186	57	143	871	496	273	27	396	15	57	192	467	6559	42	49	281	62	2263	6241	382	15	769	401	28	149	173	187	20	51	37	519	79	24	349	1057	292	23	803	392	300	23	188	34	328	46	272
A93	112	1990	1908	1496	32	569	4250	863	4102	33	2891	59	126	1732	1101	26392	55	272	940	432	2870	9595	3152	75	2258	658	206	2302	1558	1488	8	256	158	598	522	17	758	2181	1414	400	362	1956	596	8	303	28	2653	74	1301
A94	235	606	794	657	22	292	2635	676	1262	60	23496	105	156	759	1502	5567	23	195	332	111	3090	2481	1031	12	942	619	180	1301	825	875	8	124	78	183	263	10	334	1116	541	148	1031	553	190	11	120	44	670	22	925
A95	19	69	33	48	12	53	142	34	68	33	70	11	38	62	85	733	9	20	32	18	1047	281	39	148	200	19	5	19	58	35	7	14	13	79	27	9	39	270	72	23	144	53	56	10	14	22	55	31	68
A96	355	1360	924	810	44	648	9556	480	2251	191	1832	58	394	1289	2261	18828	65	331	753	194	10913	3870	1991	494	2406	1540	46	3398	389	1129	18	81	48	580	463	67	585	3607	869	56	1282	1397	594	48	463	88	713	43	1295
A97	468	1739	1207	1854	68	639	4772	450	4790	319	2782	69	5250	1846	2039	14445	89	65	1541	625	19575	6043	1277	378	2220	1058	32	2566	4245	1403	28	91	50	499	827	69	370	8268	1189	436	387	1476	467	143	2175	187	3425	72	2519
A98	417	1102	1011	749	26	627	4768	432	1949	343	5471	159	109	1304	1117	11837	50	112	153	179	15326	3718	1941	133	1651	2287	56	2658	536	1023	15	58	57	337	312	14	349	2206	738	53	316	1203	504	16	331	124	614	188	964
A99	266	1503	1203	1286	16	504	9558	312	2979	255	1070	126	141	1322	1420	7522	47	72	219	359	6654	15100	1706	259	2200	1500	62	4894	634	1626	6	94	30	294	456	28	400	2200	823	247	165	1751	675	11	823	60	1275	124	1562
A100	250	1099	557	1025	25	534	5743	378	2520	252	469	94	2535	1122	1423	9037	63	29	308	198	10576	4936	1251	78	2135	1860	30	2690	525	921	64	93	37	270	280	22	558	1915	398	18	714	1451	511	57	522	143	912	68	1551
A101	376	965	683	482	39	373	2667	428	2206	66	9191	116	185	1193	1105	4790	60	308	299	219	8903	3100	1286	644	1535	948	225	1245	647	856	12	214	106	254	236	9	328	1414	502	38	1984	743	356	31	79	134	625	66	909
A102	842	1175	672	865	39	790	11850	481	2353	287	3478	83	433	1883	2420	6645	109	92	275	161	14850	4094	794	247	1568	878	55	4380	368	1392	15	78	52	310	323	45	402	1476	466	75	1790	961	407	97	121	331	931	133	876
A103	400	1935	1018	1264	42	742	9542	1161	3245	77	1149	32	395	2575	2930	16883	106	131	587	341	17738	10565	3201	403	2304	622	25	4825	589	2005	22	83	23	648	242	302	388	2948	405	342	12771	1599	595	18	467	203	1138	137	2179
A104	404	1174	854	1162	35	689	8926	832	2854	150	3568	105	936	2465	3493	54985	68	57	2520	290	7485	12186	1227	132	2183	332	27	1212	566	1876	20	87	43	679	482	72	480	1701	397	479	2129	1762	377	45	831	376	775	189	1710
A105	1199	1354	1288	1359	244	624	1168	1935	1771	590	13253	33	474	1542	2480	13707	175	264	1427	275	31643	9383	2353	46	2326	1656	182	793	723	1645	10	399	153	723	364	35	811	3088	2013	87	4481	1832	890	19	2283	176	1139	79	3715
A106	1954	1681	1417	1742	133	973	8842	792	4004	172	4217	41	356	2711	2692	7279	141	116	657	315	31771	3169	2186	1576	2464	652	55	10050	736	1677	10	159	40	421	556	118	652	3653	732	112	6638	1339	606	12	901	88	1865	39	1681
A107	196	1144	936	1074	50	390	3223	879	2367	208	9214	43	119	1454	783	20511	32	363	1310	221	4050	1958	848	431	1295	1150	160	1790	1353	1293	12	210	147	477	219	37	443	3257	655	363	563	1271	494	59	228	106	1113	90	1210
A108	311	1007	543	677	36	713	3769	341	1621	210	718	34	260	1199	1830	6301	72	62	272	154	6326	2414	322	417	1288	327	30	831	340	1173	28	60	47	317	268	53	267	1816	205	94	228	1469	486	45	86	307	609	406	1064
[truncated: 716 more columns]

## Sheet: Normalizated data
	TIS	ESR1.x	PGR.x	ERBB2.x	FOXA1.x	AR.x	IDO1.x	PDL1	PDL2	PD1	B7.H3	TIGIT.x	TGF.beta	Endothelial.cells	CD8.T.cells	Cytotoxic.cells	Macrophages	Mast.cells	Treg	prolif	stroma	APM	MHC2	IFN.gamma	cytotoxicity	Apoptosis	Inflammatory.chemokines	Hypoxia	p53	ER_signaling	differentation	claudin_low_lin	BRCAness	BRCAness_fitted_to_DNAscar	TWIST2	ISG15	EFNA3	PTGDS	COL9A3	TIMP4	FGF10	CDKN1A	DLL4	PLA2G2A	FAM124B	NASP	DHRS2	RFC4	GTF2H2
A1	4.52868	1.37513	-1.0106	-0.52753	-0.328502	3.53534	-6.3692	-5.15919	-3.41322	-5.15919	1.98988	-6.65976	3.36085	0.0646282	-3.56211	-3.17706	2.5393	2.81621	-1.85567	2.78017	10.3426	9.73889	8.65144	-8.12575	3.21114	8.68376	7.98384	15.4347	2.84338	5.96406	7.27099	6.20698	3.14331	11.6723	-3.61958	2.27199	2.12966	1.68441	-0.524813	-2.27299	-0.667018	3.25393	-0.228785	-2.10861	-3.28367	0.851789	3.96813	1.68227	2.40179
A2	5.32467	1.29197	-4.82128	0.390632	0.0698445	3.63583	-4.89317	-5.0628	-3.71063	-5.0628	1.51933	-5.5513	3.73134	0.300702	-1.81192	-1.51299	2.2774	5.17004	-1.65975	4.91748	8.70275	9.58761	9.3008	-6.52307	3.94054	7.68353	8.27427	14.893	2.16627	5.09905	7.23656	5.68471	4.06052	11.5645	-4.42366	1.65163	0.76207	0.356768	-1.85246	0.452179	-1.05606	2.60433	-0.644139	-1.4327	-3.42217	-0.296588	7.31115	1.12612	3.53787
A3	6.95257	0.00963005	-5.36794	0.916992	-0.516329	3.53101	-3.85196	-3.04025	-2.88406	-3.04025	1.92473	-3.45411	4.33518	0.449227	-0.659285	-0.758524	2.72457	5.01356	0.340703	3.50615	9.44832	12.2254	8.9443	-7.33163	4.99532	7.25834	8.43466	14.2288	3.20726	4.80723	6.47148	6.79492	3.12367	10.9115	-2.76185	3.92134	0.0383817	2.38495	-1.6728	1.05819	-0.330121	2.80406	0.594294	-1.19669	-2.936	0.50756	3.55458	1.72815	2.87464
A4	6.32462	0.449567	-5.51771	-0.0476737	-0.135952	3.05912	-5.14869	-3.63611	-2.57398	-3.63611	2.18034	-4.85428	4.95632	1.42787	-1.20342	-1.18584	3.35161	3.21903	-1.24813	3.72252	9.63413	11.1024	9.75726	-10.1284	4.30242	10.0562	9.61436	13.8661	1.76702	5.41106	6.62667	6.71459	3.84654	11.7168	-3.39907	3.67883	0.485874	2.13625	-1.2429	0.0880001	-2.03147	3.73067	1.43261	-2.18183	-2.00227	1.25157	3.85178	1.76717	2.95222
A5	6.33682	0.853959	-0.805052	-1.26665	-0.841522	-0.354868	-4.71078	-4.05974	-2.59465	-4.05974	2.56566	-6.15592	4.65512	1.94607	-1.61516	-0.847953	3.12534	3.17511	-1.91234	3.4485	9.49556	11.6875	9.75503	-3.14473	6.12186	11.3031	10.0969	13.4351	2.46967	5.75458	5.13457	7.29308	4.07525	11.6704	-3.09867	4.76644	-0.249131	2.14581	-1.23468	1.81823	-0.830602	3.74934	1.11829	-0.380573	-2.04785	0.877237	0.629248	0.839454	2.88877
A6	6.74944	0.202003	-3.4665	-0.633459	-0.509182	3.53709	-4.37194	-3.53449	-2.02809	-3.53449	1.90229	-4.57177	4.49859	2.38135	-0.984843	-0.298852	3.9591	4.52427	-1.494	0.922186	10.491	11.7743	9.61531	-1.08915	6.07094	7.72585	9.98842	14.2737	3.09746	4.37783	5.53186	7.19055	3.71478	11.8333	-2.02088	2.49838	0.678559	4.14414	-0.853818	3.77071	0.531151	2.74883	1.58757	0.175052	-1.3002	1.37893	-0.242018	0.563451	2.80054
A7	8.14171	-1.19479	-3.23983	-1.00585	-1.09887	2.66181	-2.45946	-2.2872	-1.31458	-2.2872	2.35291	-2.64469	4.91127	1.12322	1.06026	1.37086	4.45204	4.54667	0.823952	2.91778	10.2669	13.3807	12.2241	-8.42454	10.2482	10.1283	10.8167	15.6938	3.6288	4.75375	5.45485	7.83181	2.94479	12.0926	-2.63945	5.25064	-1.42039	1.56131	-1.95277	0.520725	0.0637555	3.80247	0.653466	-2.26093	-1.7807	0.785306	2.65251	1.46754	2.89849
A8	7.14077	0.870183	-7.08259	0.137534	-0.324981	2.77247	-3.9625	-2.66561	-1.81796	-2.66561	2.77639	-2.98176	5.18825	1.99206	-0.398678	0.347279	3.93576	4.17803	0.259393	3.69105	10.0695	11.6376	11.5935	-3.40569	4.90611	10.0147	10.3905	14.5283	2.44859	4.93073	5.44937	7.98027	3.66161	12.0144	-2.07087	2.94166	-0.837998	1.78701	-1.6923	2.35157	2.79658	4.11193	1.73714	-0.541036	-1.35931	0.992848	3.3982	1.43288	3.55141
A9	9.00962	0.321943	-7.26204	0.122771	-1.11001	2.36206	-0.46466	-1.35964	-1.11916	-1.35964	0.974684	-1.47194	4.80036	0.481278	1.15258	2.09801	4.15441	4.78153	1.17633	3.76523	8.59138	13.5146	11.8456	-2.97961	8.48149	7.91331	9.19341	14.6206	3.51382	4.8429	6.02045	8.07285	3.68494	12.6859	-3.50186	3.96226	-1.15351	5.54247	-0.708256	-1.26302	-2.3269	2.88199	-0.381062	0.250366	-2.71407	0.394506	6.8495	1.4519	2.98392
A10	5.60274	-1.3645	-1.42159	-0.534367	-0.553006	3.04692	-5.20748	-4.02301	-3.09925	-4.02301	2.88217	-5.63376	4.75247	0.300276	-3.23128	-2.5038	3.10021	4.59662	-0.719489	5.18633	10.4913	12.1119	8.00139	-8.15022	3.00174	9.31395	9.52557	16.9816	2.54591	4.87944	5.84878	7.04515	3.52386	13.0792	-2.89844	5.55013	2.14473	3.66951	-1.42034	0.977403	-0.0344097	4.27058	0.885504	-2.24308	-2.96107	0.696243	-0.622781	1.48265	3.79598
A11	7.50479	-0.191529	-5.74165	-1.19788	-0.868634	4.24071	-3.2165	-2.9361	-2.06197	-2.9361	2.02624	-2.94587	5.01953	1.89693	0.326532	0.31126	4.11878	2.16438	0.51942	2.58715	9.13635	11.3266	10.3619	-8.56869	6.41462	10.5262	10.8115	16.9164	3.89541	3.79444	5.3649	8.00047	3.65455	13.1179	-2.46688	3.50363	2.36689	1.30646	-1.08832	3.5734	-0.0992817	2.55034	1.03179	2.79663	-0.972144	0.452439	-0.904704	1.4251	3.03489
A12	6.40129	1.17609	-2.81868	-0.220185	-0.330875	3.13603	-4.97338	-3.09153	-2.18712	-3.09153	1.43159	-4.7296	4.12757	1.70767	-0.724464	-0.718431	2.35328	4.33146	-1.24129	3.24297	9.1148	9.53767	8.6364	-1.73833	6.10366	9.91059	9.11568	13.8278	3.48413	5.41289	5.52203	7.50756	4.31475	10.9617	-2.83382	2.60826	-0.312823	4.11902	1.73976	4.92338	0.251644	2.4673	0.636188	1.82786	-1.85394	1.07186	-0.435795	1.17394	4.02868
A13	5.59093	0.161961	-6.71765	0.254286	0.262909	3.20111	-5.01075	-3.75344	-3.19543	-3.75344	2.37216	-5.06685	4.4087	1.01495	-2.27809	-1.30986	1.47019	1.71492	-0.290774	3.13374	9.22286	11.3125	8.90215	-8.38856	3.09072	8.34318	7.55739	14.003	2.55075	5.45655	6.31248	6.56109	3.73994	11.5276	-3.26114	3.37805	0.542887	2.74017	-0.602467	1.19588	0.0539982	2.7976	0.769572	-2.53866	-2.92522	0.465851	-0.637557	1.42191	3.26415
A14	5.42361	0.141582	-1.08116	-0.0551992	0.18241	3.47736	-4.79399	-3.87616	-3.59882	-3.87616	1.93816	-6.47158	2.99408	0.0365793	-2.07719	-2.65468	2.50913	2.94396	-0.980905	5.48344	9.71275	10.817	7.88756	-12.0359	4.09971	6.49061	9.40644	14.9386	2.73523	5.47474	6.76001	7.04237	4.42431	11.0239	-2.5298	5.20837	2.57293	2.09567	-1.38571	-1.15722	-0.676774	3.34149	-0.16237	-2.13748	-4.31852	1.11612	3.93424	1.7871	2.75075
A15	6.91228	0.693954	-2.21125	0.208412	-0.628565	2.53997	-2.87972	-3.31599	-2.86257	-3.31599	1.92866	-3.29452	4.00653	0.75707	-0.861592	0.169417	2.52866	4.14063	-0.180763	3.7646	9.39691	10.6642	9.28976	-6.97838	9.20634	8.46452	9.37617	16.51	3.54902	4.89916	6.35981	6.35892	4.64808	11.8295	-2.64883	5.15702	-0.13455	3.70947	0.0736863	0.252132	-2.65974	2.58265	0.127285	-3.69391	-2.77858	0.56244	3.84036	1.6418	2.59863
A16	7.16934	1.05637	1.08074	-0.495466	-0.277982	2.80426	-3.31856	-2.66752	-2.44289	-2.66752	2.16944	-3.16733	4.62071	1.35383	-0.447577	0.266569	3.22551	4.63996	-0.264464	3.42926	10.6516	11.1866	9.33518	-4.57644	6.47931	9.5822	10.0781	13.4372	2.80563	5.67637	6.0378	7.53592	4.09043	11.8031	-2.83573	3.75857	0.341995	4.83952	-0.13524	-0.819291	0.681619	3.35749	0.260401	-1.4434	-1.57316	1.02944	7.61678	1.40143	3.08798
A17	5.99713	0.526584	-4.16085	1.42957	-0.207343	3.1712	-4.62537	-3.64042	-2.86466	-3.64042	2.22686	-4.12279	4.17652	1.06594	-0.969685	-0.724062	1.77502	4.60128	-1.31687	3.87303	9.91243	10.21	9.43334	-5.48866	6.27738	10.3062	9.96376	14.3014	3.5363	4.65098	6.02712	7.29988	4.49469	11.5635	-3.13878	2.12076	1.30198	2.80448	-0.224168	0.693232	0.210672	2.94622	0.212068	1.17193	-2.0055	0.63359	2.48028	1.77911	2.82744
A18	5.59179	0.332639	-3.91819	0.527568	0.592182	3.54497	-4.39401	-4.06594	-3.14637	-4.06594	1.8944	-5.0159	4.1822	0.955783	-2.01651	-1.30643	1.55801	2.97799	-1.8779	3.73626	9.70716	10.7181	7.32638	-6.03149	5.40073	8.88028	9.97842	14.9284	3.49287	5.37087	6.50926	6.66193	4.7006	10.2907	-3.48569	3.11286	-0.0722508	1.33656	0.536728	2.04592	-0.948163	2.19353	-0.160077	0.417597	-2.51858	0.902696	0.60821	1.37668	3.15268
A19	6.32669	1.15399	0.915533	0.130375	0.0935497	3.18656	-3.25982	-3.36346	-3.16972	-3.36346	1.64348	-4.61165	4.54571	0.709261	-2.42768	-1.04931	3.09423	3.38332	-1.40989	2.7723	9.29699	9.95946	8.80698	-9.12376	7.71944	10.5285	10.183	14.2478	2.5578	6.02997	6.93146	5.92268	4.00895	12.2067	-4.04625	3.59329	-0.247787	2.20361	-1.74169	-0.483843	0.458854	3.89147	-0.147036	-1.77422	-2.74304	0.30096	5.65441	1.3718	2.29624
A20	6.87551	0.815451	-4.63422	1.72058	0.330731	4.15321	-2.62459	-3.08971	-2.84463	-3.08971	2.26706	-3.4075	4.44336	0.559955	-0.144267	0.0784876	2.83793	4.30428	-0.0567843	3.47943	9.52944	11.6762	9.72475	-8.56965	6.79252	8.23981	8.75074	15.2303	2.89799	5.79201	6.86092	6.63721	3.70433	11.4402	-4.32971	4.66496	-1.0562	1.15767	-2.29907	-0.175766	-1.91148	2.1005	-0.0101708	-1.42281	-2.47674	-0.0227254	2.28093	1.81723	4.76966
A21	4.94005	0.790469	-0.13337	-0.470462	0.261962	3.88332	-5.21585	-3.61438	-3.37031	-3.61438	2.66801	-5.5697	4.12505	0.193293	-2.65166	-2.02995	1.71979	3.62925	-1.48293	4.4754	11.1167	10.0392	6.10078	-6.84445	5.55192	10.3249	9.28326	15.8404	2.44322	5.59754	6.67461	7.31537	3.86688	11.4115	-3.67568	3.3511	2.11484	1.63842	-0.542233	0.705329	-0.553193	3.34675	-0.189605	-0.212968	-3.26111	0.607475	5.16282	1.70815	2.39759
A22	6.71275	-1.05891	-1.01093	-1.03595	-1.27268	3.05358	-1.95938	-2.11194	-1.55255	-2.11194	2.13227	-4.11501	4.56477	2.63496	-1.39188	0.358835	3.47475	3.88843	0.417137	0.524395	10.2478	11.1767	8.58298	-8.22352	6.94634	8.24987	10.7527	14.2886	3.22816	3.55422	4.90652	8.23965	4.73317	13.5851	-0.657223	3.37171	0.601639	3.26631	0.583836	5.66267	1.97887	2.76671	1.99186	2.65418	-0.246406	1.1397	4.59439	1.53021	3.12711
A23	7.15624	0.472524	-3.99274	-0.875954	-0.887989	3.16233	-3.42118	-2.72574	-1.98211	-2.72574	2.44109	-3.03137	5.18144	1.00808	-0.0936812	0.0509486	3.781	3.61056	0.75358	4.39904	10.9113	12.8692	11.3275	-7.26954	6.38581	10.9923	10.5574	15.4706	3.60346	4.96343	5.80675	9.01217	3.63746	11.9561	-2.29605	4.8231	0.277854	2.5262	-0.747563	0.527745	-1.26548	2.97417	0.45517	-0.138189	-2.04114	0.203165	2.69093	1.57778	3.88422
A24	8.20758	-0.791659	-2.13907	-0.90702	-0.657646	3.63143	-2.12774	-1.8075	-1.54067	-1.8075	2.28419	-2.02801	4.63342	0.963694	0.255835	0.564269	4.1601	4.26141	1.14374	4.1824	9.20062	13.2136	11.8071	-6.59207	7.41402	9.3127	11.4956	14.7384	4.51564	4.57077	5.64662	7.67552	3.99625	12.4098	-3.12918	4.70099	1.08292	3.25378	-1.47051	0.887256	-0.0453746	2.73193	0.307236	1.19995	-1.96475	1.28329	-1.6691	1.92411	3.58397
A25	8.84902	-0.0534265	-6.95784	-0.637916	-0.691605	2.70458	-1.68509	-1.50226	-0.847006	-1.50226	1.55534	-2.03809	4.9798	1.11139	0.28174	1.30925	4.83295	2.56383	1.39103	4.773	9.83248	13.4596	10.8375	-4.20065	8.25101	10.8208	8.58592	15.0922	4.19216	4.25153	5.54963	8.34956	3.6883	12.5538	-2.57933	3.92659	0.224694	3.05028	-0.92066	1.28511	-0.404373	1.81861	-0.265891	2.39452	-2.01394	0.645777	8.15799	1.49965	2.14001
A26	7.38366	0.865061	-1.03594	-0.735065	-0.450223	2.77576	-0.796461	-2.94184	-2.06772	-2.94184	1.94308	-3.97968	3.80085	0.529847	-1.81169	-1.21863	2.94999	1.87068	0.0762703	3.48479	8.5217	14.1718	8.42733	-9.66758	5.18231	7.54228	11.5189	14.6704	3.80043	4.75161	5.9278	6.58675	3.89097	12.3202	-2.69502	8.08072	-0.506097	1.97923	-1.7315	-0.132613	0.589058	2.70772	0.406077	-2.48712	-3.3054	0.221262	-0.439172	2.35724	4.35953
A27	5.38619	1.45383	-1.01146	-0.501793	0.233351	2.1678	-4.23109	-4.66995	-3.98345	-4.66995	1.47632	-6.09394	3.24163	0.341714	-0.40533	-1.67233	2.05709	0.950466	-1.57894	4.60345	7.95941	9.11022	8.22248	-11.0528	3.74845	10.796	8.68253	19.1767	2.82432	4.76631	7.17478	5.85413	4.45947	11.6233	-4.21844	2.11708	2.93197	0.478282	-0.922338	-0.671484	3.5595	3.65583	-0.249346	-3.733	-3.05868	1.0657	0.0681071	2.15682	4.01661
A28	7.30843	1.49897	-2.75622	-0.795347	-0.22579	4.67741	-3.31875	-3.41667	-2.38044	-3.41667	2.00128	-2.86433	3.95541	0.917561	-0.373578	-0.539886	2.869	4.06525	0.287565	3.28535	9.83638	11.2597	8.71251	-5.78884	7.48657	8.08516	8.81191	15.3659	5.25169	4.90343	6.20832	6.95418	4.29397	11.9809	-3.52755	4.76083	1.16713	2.27489	-0.853534	2.2428	-0.0958199	1.53197	0.431075	1.24328	-2.14711	0.612782	6.90324	1.16521	2.14105
A29	5.7143	0.630395	1.55411	-0.0486626	-0.291374	3.14193	-4.88387	-2.48582	-3.90352	-2.48582	1.5215	-5.84156	4.01536	0.113271	-2.76644	-1.7229	2.31201	5.31776	-1.7264	4.73252	8.85769	9.93978	8.72405	-12.7842	6.93233	9.00129	10.8583	14.3593	3.03727	6.1495	7.74131	5.12395	4.28126	11.2249	-4.22172	5.14999	0.243812	0.209344	-0.888957	-0.0514706	-0.745589	3.59351	0.0878971	-2.62776	-3.18154	0.778804	7.75294	1.27315	3.1088
A30	5.87539	1.63863	-3.77985	0.169615	0.496623	3.58796	-4.84503	-3.47676	-3.14368	-3.47676	2.06927	-5.32455	4.18103	1.13569	-2.19072	-1.69031	2.4963	4.77427	-1.08519	1.14172	9.12519	10.9127	8.69292	-10.0672	4.56924	8.09226	9.84261	14.0736	2.8754	5.08637	6.62705	5.98966	4.06108	12.1241	-3.15955	3.37189	-0.16888	0.881345	-0.848098	2.31394	4.61281	1.84361	0.607857	-1.19103	-2.33369	1.70777	3.4864	1.59673	2.78533
A31	6.98623	1.16397	-2.03185	-0.296709	-0.394055	3.4313	-3.19152	-3.63674	-3.15352	-3.63674	2.13535	-4.30922	3.76029	0.662528	-1.18924	-0.783566	2.55802	3.63133	-0.253881	4.75346	8.64205	11.0903	7.24847	-6.87413	5.74206	10.0448	9.46038	15.1108	4.01449	5.8076	6.48808	6.18909	4.53851	11.9279	-3.20271	6.42801	0.790969	3.64634	-2.40911	-0.655756	-2.14705	2.22694	0.218662	-1.34804	-3.11007	0.262234	2.48456	1.57842	3.3884
A32	6.11647	0.410827	-1.8625	-0.129061	-0.394993	3.44709	-4.86313	-3.59091	-2.99829	-3.59091	2.77983	-5.04966	4.97354	1.17276	-1.86449	-1.23962	3.29862	3.81566	-0.462367	4.01467	10.7885	12.0119	9.9687	-8.44291	5.08621	10.9654	9.99059	15.5562	2.57526	5.45873	6.24589	7.81702	3.50749	11.7035	-4.1888	4.59094	1.39456	3.52792	0.791794	0.384853	0.666064	2.95432	0.456311	0.688949	-1.63406	0.057212	-0.285116	1.61007	3.04462
A33	6.86189	1.24137	-6.45427	-0.710325	-0.228377	2.14494	-3.40443	-2.99193	-2.80746	-2.99193	2.37376	-4.29456	4.68444	1.49214	-1.18932	-0.254913	2.35434	3.76482	-1.06692	2.58538	10.137	10.5925	8.24955	-5.11351	6.52118	9.7576	9.32576	14.0608	2.35493	5.8346	5.79572	7.04563	4.7126	11.4398	-3.84464	4.45989	-0.825177	2.86025	0.148632	1.24219	-1.38958	2.97732	0.683529	0.225757	-2.16704	0.966307	3.82879	1.52469	2.65839
A34	5.86797	1.40407	-4.5405	-2.20967	0.802202	1.60121	-4.8606	-3.96771	-3.83055	-3.96771	1.04447	-5.49016	3.43165	1.55121	-2.44486	-1.80505	2.38827	4.73039	-1.11142	3.3774	8.49363	13.3413	8.36581	-6.30195	5.5674	5.84101	9.86161	15.9804	2.99443	4.33694	6.43246	6.05253	3.57005	10.5139	-2.94748	5.6094	-0.756434	1.72848	-1.20635	5.00105	5.10362	1.85515	0.90958	-1.32689	-2.02661	0.866095	-1.88333	0.962422	3.45778
A35	6.73134	1.20813	-6.29809	-0.504042	-0.13986	4.0252	-3.89234	-3.48588	-2.29729	-3.48588	2.4935	-3.86383	4.94807	0.976257	-0.428664	-0.434871	3.76688	4.09148	-0.24828	3.8695	11.2559	12.5628	10.3223	-5.95132	6.06493	10.7128	10.6413	15.7816	2.909	4.59863	6.23012	7.91156	3.11259	11.7184	-3.3415	4.01348	1.00483	3.10878	-0.615014	2.11758	-0.263404	3.66883	0.991808	0.429338	-1.74746	-0.327342	1.55057	1.33993	3.62737
A36	8.48001	-0.334317	-5.163	-0.502336	-0.309333	3.99254	-1.20902	-1.73513	-1.8459	-1.73513	2.06027	-1.95738	4.56004	0.644394	0.587881	1.1866	4.36545	4.20842	1.28042	2.69151	10.7436	13.5974	11.8137	-5.86513	7.64177	10.0122	11.6168	16.4079	4.35167	3.73703	5.93017	7.40484	3.22404	11.9119	-2.72243	4.19328	1.06134	4.26573	-2.34387	1.58679	-0.769867	3.03727	0.124527	1.24036	-2.45529	0.631537	-1.83582	1.70871	3.34508
A37	8.23064	1.42778	-7.32644	-0.266291	0.358221	2.97276	-1.02118	-1.05904	-1.62642	-1.05904	1.58934	-2.32707	4.72972	0.691669	0.0610754	1.29241	3.52774	2.97651	1.07396	3.00281	9.48488	13.3732	8.96039	-10.639	7.18972	12.708	12.8058	16.193	3.19128	5.61135	5.74796	7.02489	3.78623	12.1368	-3.38183	4.05288	-0.000568455	4.26655	-1.3403	0.846663	-1.01423	3.94842	0.147877	1.1697	-2.22207	0.81313	7.62456	1.06167	1.9285
A38	6.5666	1.22218	-7.41113	-0.325259	0.849833	1.77465	-3.98092	-2.66826	-3.44494	-2.66826	1.56904	-5.01422	4.7027	0.979001	-1.3864	-0.824943	2.62896	3.79897	-1.72122	1.27228	8.47421	11.172	8.22225	-8.54424	7.61658	9.6408	10.9071	14.1556	2.98757	4.73954	6.64169	4.07238	3.73987	10.1182	-2.80355	8.2148	-0.950718	1.61375	-0.118331	1.30124	-1.77699	2.899	0.366578	-0.623532	-1.88355	0.819586	-2.17997	1.93326	3.59373
A39	6.61654	1.14297	-5.05461	-0.241397	-0.48097	2.94247	-3.52947	-3.00395	-2.22294	-3.00395	2.53819	-4.07039	4.73941	2.13646	-0.360549	-0.350486	3.46452	4.29288	-1.17206	-1.01228	10.877	9.89365	9.04617	-4.29426	7.03648	8.44589	12.6423	14.1042	2.69131	4.55936	5.113	7.18879	4.09889	11.0869	-1.90538	3.32817	0.0696901	5.35589	1.44002	5.1176	1.17272	4.44591	0.884567	3.52577	-1.49456	1.21348	0.0136567	0.801432	3.73195
A40	7.58565	0.909304	-2.71742	-0.266508	-0.334655	2.74607	-1.14651	-3.50454	-2.42878	-3.50454	1.74637	-3.77065	4.00062	0.668373	-1.67532	-0.791832	3.13092	2.00703	0.108519	3.19804	9.31005	13.8228	9.09477	-9.24387	7.47193	8.41573	11.9428	16.1831	3.63138	4.01587	6.17627	6.54161	3.5626	11.6884	-4.03533	7.9059	-0.664955	3.31987	-2.65676	-0.507924	-0.345796	2.98418	0.569147	-2.57261	-2.68395	-0.293541	-1.45755	2.17226	4.47241
A41	5.43936	1.41137	-1.76244	-0.135693	0.334019	1.73087	-4.4174	-4.83744	-3.87021	-4.83744	1.26146	-5.71888	3.74984	0.424969	-0.894115	-1.47207	2.75091	2.16866	-1.4194	4.71257	8.55342	9.66854	7.97803	-10.7972	4.62527	12.0765	9.82022	17.1226	1.84344	5.71965	6.94548	6.13512	4.20369	11.3098	-3.78326	2.34841	3.04919	0.930839	-0.0200365	0.370681	3.49257	5.39019	0.173706	1.01203	-2.55938	0.481088	2.18215	1.58985	3.56484
A42	7.27159	1.28211	-5.1532	-0.476026	-0.00680677	4.40769	-3.51585	-3.50001	-2.66053	-3.50001	2.50358	-2.94485	4.48242	0.943978	-0.137797	-0.160444	3.68763	4.60277	0.608444	2.75686	11.6358	11.5977	9.07671	-8.27488	6.3879	9.4855	10.8729	15.4551	3.99136	4.16047	6.06598	7.79508	3.69656	12.0626	-2.15855	4.43469	0.968329	3.68163	-0.410751	0.783892	-0.0539791	2.80282	0.517009	2.29267	-2.24877	0.299445	7.15619	0.808111	2.11496
A43	7.02983	0.351589	-4.05482	0.730907	0.523054	4.26013	-2.86268	-2.44287	-2.96868	-2.44287	2.07506	-4.72809	4.11313	0.369925	-1.42157	-1.49181	3.08049	4.45517	-1.02883	2.13066	9.84292	12.7769	7.74318	-9.46039	6.00852	7.22922	11.0465	15.2135	2.39935	3.61719	7.07154	5.695	4.08511	11.1783	-2.46669	7.92724	2.97822	3.64506	-1.25806	-0.0841268	-0.00223045	3.89198	0.266867	-1.31829	-2.79674	0.977291	3.04224	1.14775	2.3513
A44	6.6301	1.43158	-5.6666	-0.419849	-0.0756471	2.19275	-3.94732	-3.61672	-3.01766	-3.61672	2.18933	-4.722	4.80533	1.64069	-1.28426	-0.345916	2.49569	3.74452	-1.56165	3.03445	10.9628	10.6599	7.94705	-2.35153	5.84799	9.08607	10.7983	14.3738	1.82362	5.82639	5.6862	7.45417	4.71515	11.3045	-2.7055	3.9436	-0.840364	1.73734	0.316919	3.63647	-0.18815	3.76925	1.14736	-0.277549	-1.73371	0.915431	4.56374	1.52633	2.34562
A45	6.80599	-1.44661	-6.98481	0.976828	-0.33099	3.34957	-2.9978	-2.83183	-2.93074	-2.83183	2.24833	-3.96477	4.71622	0.859311	-0.524518	-0.368614	2.76044	4.8812	0.748957	3.44121	10.1527	12.2775	8.68459	-7.44843	5.34043	9.35031	9.68219	14.6244	2.81134	3.66149	5.90014	7.72958	3.50669	10.556	-2.59868	3.90608	0.00155452	3.59094	-0.684068	2.07311	0.646663	3.40885	1.07243	-1.80582	-2.3134	0.0691006	1.28793	1.30049	2.7348
A46	6.25939	0.700846	-5.11405	0.535048	-0.106419	3.59161	-3.08766	-2.02157	-2.32983	-2.02157	2.0356	-4.45479	4.68657	1.38332	-0.900369	-0.202932	3.38406	6.54346	-0.637138	-1.10051	10.1884	10.4759	9.0904	-8.28172	2.98601	9.22614	10.9693	14.8907	1.47299	3.77665	6.09782	6.26367	4.33098	12.3675	-2.06051	2.83463	1.05207	3.60974	-0.196516	2.17006	0.685609	4.13375	1.06517	1.57061	-1.45329	0.306884	6.76078	0.962406	3.10926
A47	6.6228	0.657849	-4.36794	-0.503017	-0.521489	3.93936	-3.02718	-2.65367	-2.8003	-2.65367	2.28343	-4.77293	4.57648	1.84192	-1.58386	-0.390524	3.15817	3.32996	-0.951053	0.876884	10.4622	11.2981	7.61663	-9.80545	5.52644	8.27264	12.4356	14.1593	2.41554	4.96986	5.87125	7.07746	3.88027	11.4896	-3.08491	2.95224	1.04326	3.8879	-0.706351	2.39619	-0.395383	3.56601	1.3859	2.13116	-1.66212	0.794375	0.57429	0.568353	2.7534
A48	6.65213	0.4398	-4.32857	0.3506	0.644412	2.895	-3.95772	-2.8007	-2.2745	-2.8007	1.83897	-4.39304	4.73173	1.86031	-0.764785	-0.272682	3.30213	3.73886	-1.04562	0.728214	9.14017	11.2955	8.70918	-12.0422	5.47363	10.4652	9.0122	13.2456	1.6811	4.56285	6.44803	6.13098	3.39609	10.736	-2.81691	3.99722	0.129651	3.86332	-0.952923	3.50696	-0.963883	3.82693	1.63847	-0.313555	-1.42729	0.924873	-1.4278	1.41705	3.25467
A49	5.96658	1.48797	-4.09726	-0.397225	-0.166708	0.431809	-4.77503	-3.32895	-2.56216	-3.32895	2.473	-5.56809	4.28683	1.92513	-1.75954	-0.775713	2.19562	3.2763	-1.88394	-0.400628	10.4679	11.2699	7.74441	-0.176297	4.22502	12.7858	9.5408	14.0011	2.63003	4.55262	5.3467	6.38781	3.96754	11.2633	-3.24781	4.07235	-0.576056	4.92337	-0.646853	1.23098	-0.242775	4.08314	0.803411	-1.82377	-2.02392	0.614729	-0.20919	0.912208	3.22634
A50	6.88129	0.722576	-5.55252	-0.177283	-0.374741	3.26598	-2.24994	-3.17188	-2.66489	-3.17188	2.47615	-4.5051	4.56162	0.955133	-0.719696	-0.0586718	3.50803	4.47801	-0.469271	3.5588	10.1717	12.4502	10.0348	-8.96669	8.57193	9.49234	9.6897	17.0355	2.87842	4.08299	6.55218	6.61626	3.52925	11.8499	-2.5516	3.82008	0.230351	3.04064	-3.09904	1.09465	-1.67704	3.82466	1.22326	-1.20557	-1.71983	0.284648	3.88475	1.54036	2.64325
A51	6.11636	-1.05824	-5.18712	-0.503963	-1.34374	2.4261	-4.58715	-1.40892	-2.20074	-1.40892	2.86493	-5.30366	4.80757	2.17424	-0.882423	-0.69528	2.84689	4.93211	-1.2521	1.54763	11.6125	11.1411	8.2703	-8.75413	5.92305	9.40693	15.7524	15.254	2.45295	4.54823	4.84222	8.20611	3.75391	11.546	-1.4505	3.19035	-0.437203	3.45821	0.698577	1.66434	0.636991	5.29432	2.02211	4.20132	-1.41979	0.831092	2.10242	1.19448	3.05747
A52	6.22876	1.2146	-4.08493	0.271252	0.162684	2.96031	-3.78598	-3.8424	-3.14776	-3.8424	1.94243	-4.24024	4.38412	0.864501	-1.36278	-0.43827	2.74385	5.58895	-0.323391	2.522	9.282	10.779	9.84516	-7.97187	6.51478	7.8586	9.82611	16.2805	2.43858	5.51058	6.62355	5.73331	3.91096	11.4703	-2.84372	4.17385	-0.791425	2.84759	-1.3827	0.333184	-1.7056	3.56479	0.802822	-0.930048	-2.15404	1.15806	4.04002	1.56813	3.19277
A53	8.84194	0.496131	-7.09752	0.866395	-0.84198	3.20314	-0.531838	-1.24773	-1.69682	-1.24773	1.57375	-1.13483	5.16506	1.21058	1.27201	2.31666	4.0954	6.04305	1.51954	1.91172	9.41216	13.2136	11.0285	-3.97784	8.90278	9.21045	12.2654	16.2802	2.91156	4.13508	5.89326	7.75819	3.62504	12.0641	-3.15291	3.92651	-1.54153	5.21212	-0.715451	0.260423	-0.977949	3.69935	0.528187	1.13988	-2.09503	0.346308	7.03005	0.880671	2.82541
A54	6.97808	0.566669	-4.50949	0.261816	0.0670985	3.20332	-2.36085	-3.00614	-2.29987	-3.00614	2.11908	-3.48359	4.50871	0.768803	-0.375743	0.0303362	3.06128	2.84919	0.749681	2.5096	9.67883	12.3555	9.00556	-9.13343	4.66571	8.20976	10.5677	15.4164	2.81059	4.58682	6.08178	6.5947	3.65287	11.0223	-2.8383	4.02231	-0.0648669	3.4398	-0.597244	1.53633	1.25474	3.0079	0.174036	0.0205912	-2.23109	0.350941	-1.58669	1.06917	3.90796
A55	8.06122	-0.978139	-5.68593	-1.03462	-1.22004	3.22608	-2.20553	-2.3655	-1.8339	-2.3655	2.03869	-2.65221	5.05655	1.70264	0.846858	0.750313	4.78776	3.39476	0.263369	2.67627	9.86402	12.2074	10.7484	-7.08103	6.57402	11.8914	12.2013	16.2667	3.04173	3.76213	5.2787	7.93084	3.10929	12.2432	-3.32628	3.49497	1.16209	3.37126	-0.860251	2.93048	2.241	3.95267	0.77606	4.67116	-1.17062	0.527017	-1.53277	0.884022	2.81149
A56	5.74955	0.296896	-2.14194	0.381591	0.51623	3.5034	-4.31194	-4.43279	-3.46164	-4.43279	2.51362	-4.50822	4.41613	0.411748	-1.71882	-1.40869	2.60027	4.70737	-1.12446	6.3133	10.0158	10.9308	6.44596	-6.03722	5.76869	11.0309	8.91414	14.8829	1.70267	5.55972	6.35137	6.28942	4.2731	12.1531	-2.61677	4.36229	2.42661	2.89735	-1.76873	1.62522	-1.24917	4.73417	0.920936	0.38254	-2.71	0.411632	-0.445707	1.53477	3.89617
A57	6.30017	-0.15378	-1.40367	0.048601	-0.16401	3.33713	-3.70833	-3.32222	-2.55888	-3.32222	2.48632	-4.0675	4.83234	2.12614	-0.634624	-0.200846	3.1771	4.73278	-0.220339	1.39138	10.8547	11.0958	9.50221	-6.63283	4.9147	9.20298	10.8198	14.0908	2.82676	4.48212	5.56491	8.13536	4.67919	12.3869	-1.5062	3.67076	0.874221	2.50313	-0.368649	1.8098	1.06785	2.60182	1.39783	2.55724	-0.635954	0.793876	4.37404	1.37464	5.49819
A58	5.76472	1.19764	-1.60768	-0.0377429	0.402108	3.72738	-4.41672	-3.97106	-3.22567	-3.97106	2.35156	-5.05556	4.30328	0.82115	-1.77841	-1.48161	2.16771	4.27126	-0.253857	2.98761	10.7245	11.1446	7.61383	-7.76367	4.98124	9.74543	10.3033	15.4712	2.86538	5.50148	6.50252	7.12016	3.72114	11.6894	-3.23004	3.20099	1.93228	2.71474	-1.50355	3.33596	1.20952	2.83087	0.303569	-0.837711	-2.4269	0.210746	0.0426358	1.65042	3.34524
A59	7.05651	-0.659029	-3.54084	-0.742894	-1.0359	2.75728	-3.25648	-2.76353	-2.08828	-2.76353	2.66801	-3.86632	4.60133	1.26417	-0.489484	-0.218541	3.23813	4.62969	0.181102	3.65517	10.4859	12.2049	9.38835	-7.17996	5.7951	13.2725	10.4141	14.8301	2.80131	4.05023	5.60727	8.0737	4.32479	12.8198	-2.61378	4.50019	-1.27399	2.90378	-1.47622	-0.00499413	1.15142	3.4401	0.624375	1.13989	-2.24757	0.597494	-0.105673	1.7979	3.5115
A60	7.01237	0.51038	-1.68217	-0.0414322	0.0249074	3.62179	-2.42782	-2.14944	-3.07171	-2.14944	1.98589	-4.18027	4.56956	0.863514	-1.1693	-0.291912	2.74192	2.2927	-0.15497	3.26785	9.53409	12.7301	8.48712	-12.4517	7.22227	9.35783	10.9387	13.5148	3.40021	6.19777	7.22629	6.79179	3.40959	11.7913	-3.14127	6.38922	0.374527	0.825748	-1.40907	3.51645	3.67846	2.39902	0.763002	-1.40791	-2.39656	0.617584	-1.13303	1.08699	3.43294
A61	5.65439	2.00565	-2.9236	0.181543	0.592389	3.55069	-4.99164	-3.5786	-3.52161	-3.5786	1.89898	-5.56231	4.14265	0.839881	-2.02747	-1.99714	2.22172	4.82523	-2.00507	2.32498	9.46361	10.5592	8.53542	-8.77021	4.02077	9.55813	10.3395	14.5589	2.61653	5.21555	6.89622	5.91046	4.06989	11.3118	-3.68948	2.74933	-0.343155	1.22178	-0.816153	1.53995	4.19023	2.43489	0.733095	-1.29715	-2.37177	1.49633	4.08846	1.56069	2.82186
A62	6.80402	-0.130191	-2.99637	0.144932	-0.604183	3.52689	-3.40036	-1.79089	-2.21984	-1.79089	2.82421	-4.56796	5.20877	1.87678	-0.550089	0.174513	3.27398	6.66333	-0.133993	0.927875	10.9976	11.3298	8.18876	-10.3538	7.38271	10.385	12.812	15.2357	3.08598	4.86424	5.39135	7.29281	3.93996	11.8382	-2.86916	4.56207	-0.410737	3.16673	0.739696	2.17476	0.728736	3.78486	1.65439	1.19428	-1.01753	0.880526	5.14409	1.06115	3.29572
A63	8.75083	0.261608	-5.48776	-0.330735	-0.374801	2.81173	-0.533213	-1.84185	-1.60689	-1.84185	2.73364	-2.2475	4.95631	1.42812	0.843786	1.12313	4.11025	3.95024	1.06344	3.4222	10.3123	13.0656	9.01225	-7.98625	6.60247	11.9115	11.3439	14.7008	3.46373	4.3081	5.6178	7.49651	3.60241	11.7072	-2.34675	7.65282	-0.324782	5.63867	-1.44212	0.970689	-0.493723	3.47054	1.09303	1.10216	-2.07597	-0.000896304	-0.157575	1.01616	3.97653
A64	6.97694	-0.563549	-5.37074	-0.476312	-0.0266884	3.76904	-3.71053	-2.79765	-2.42305	-2.79765	2.41957	-4.73919	4.60239	1.33451	-1.06844	-0.797888	3.37491	4.5331	-0.686635	3.98489	10.1279	13.1173	9.33327	-8.55336	5.00275	11.3615	11.1129	17.3879	3.48903	4.82293	6.71982	6.33707	3.82753	12.7329	-2.75677	6.66321	1.49204	2.91348	0.309848	1.38987	-0.369269	3.5076	0.655751	1.26782	-1.41259	0.365286	0.639399	1.79628	3.26114
A65	6.51892	0.587586	-5.43515	1.91883	0.36807	3.83718	-3.63553	-2.99217	-2.98055	-2.99217	1.95897	-4.11693	4.38717	0.831953	-0.112689	-0.0750493	2.51161	4.55371	-0.739595	2.4179	9.54314	11.5007	9.35863	-6.99348	6.29772	7.82499	8.46392	15.0697	2.92772	5.19763	6.9127	5.99697	3.52873	10.9417	-3.11857	2.93105	-0.756968	2.1295	-1.25458	0.808604	-0.613463	1.81653	-0.217453	-2.04817	-2.28074	0.432533	0.990439	1.40102	4.54143
A66	7.71356	-1.1967	-3.91384	-0.681451	-1.27326	2.52447	-2.27609	-2.30648	-1.89248	-2.30648	1.95026	-2.49824	5.04969	1.72211	-0.790432	0.817441	4.6107	4.30564	0.153305	0.330943	10.9784	11.4977	10.5295	-7.55489	8.9304	12.1403	12.6685	16.4077	3.30781	4.48635	5.12471	7.43688	3.57125	11.8992	-4.14538	3.74024	-0.341359	4.26183	-1.48671	2.95852	0.604689	3.8358	0.896437	2.20247	-1.3099	0.900555	1.41231	1.30819	2.59845
A67	6.58361	-1.31129	-6.01645	-0.302526	-1.15825	2.00301	-3.5371	-3.35108	-2.7201	-3.35108	2.56408	-4.62456	4.856	2.06268	-1.2538	-0.426202	3.98532	4.43626	-0.953318	0.587804	11.7402	11.1809	8.90157	-8.14059	6.38959	11.6271	11.8124	15.4779	2.65736	4.15227	4.93997	8.40209	3.56047	11.5764	-2.41975	4.14791	-0.415706	3.50907	-0.193195	2.39577	-0.177683	4.44575	1.18763	3.60639	-1.17099	0.77771	5.5602	0.82837	2.68971
A68	7.14945	-0.66583	-4.72417	-0.341828	-0.474431	2.26395	-2.58195	-2.66074	-2.71815	-2.66074	2.01038	-3.85453	4.86774	1.86973	-0.0744601	0.254964	4.2825	5.04113	-0.669847	4.17661	11.3505	12.795	8.2489	-6.15039	6.69746	11.9366	12.6185	16.3881	2.30521	5.0595	5.40908	8.52972	4.35622	10.8263	-2.59314	4.62852	-1.1797	4.15194	-1.3845	3.18411	-1.00315	4.29022	1.24987	4.85181	-1.32803	0.687064	-1.05202	1.72957	3.92971
A69	5.63929	0.91779	-2.61465	0.484878	0.00560595	2.96679	-5.32416	-3.33327	-2.95099	-3.33327	1.84023	-5.52137	4.12765	1.52984	-2.14182	-1.4002	1.68785	3.92273	-1.16315	3.33292	9.37135	10.3979	8.02216	-4.1456	5.75276	8.4415	11.0016	13.0093	2.03303	5.49802	6.14459	6.97323	3.89975	11.0051	-3.86405	2.95689	1.26498	3.10659	1.37801	1.64922	3.39972	3.27325	1.18145	-0.0932141	-1.78291	0.789197	4.86223	0.690895	3.21803
A70	5.63682	-0.0848827	-0.548095	-0.0825603	0.0507413	2.90341	-4.87366	-2.74432	-3.46456	-2.74432	2.6817	-5.37032	5.02466	0.531992	-3.37503	-2.03925	3.4898	3.81138	0.668786	6.27023	10.0734	12.2417	10.3907	-7.71166	3.42974	7.59166	9.1528	11.2702	1.7162	6.03191	6.50165	7.96432	3.88363	10.9449	-3.05004	4.07811	2.94411	3.58984	-0.0392075	-0.819474	1.43858	3.81082	1.01593	-1.97964	-2.56312	0.504978	7.25706	1.3338	2.24335
A71	5.87607	0.958674	-2.0955	0.227908	-0.226292	2.57143	-4.71374	-3.25681	-3.45583	-3.25681	2.21031	-5.09176	4.60886	1.31574	-1.61473	-1.27608	1.82868	5.00477	-1.48561	2.92885	9.18121	10.6992	7.4428	-7.8022	4.61233	10.2774	9.28901	13.41	2.30247	5.33216	6.18358	6.50997	4.4658	11.4328	-3.92348	3.42723	-0.627874	1.60168	0.11805	2.26289	0.605117	2.5887	0.865847	-3.32256	-2.69959	1.52051	2.78521	1.39253	3.02892
A72	6.05566	1.07174	-3.36075	-0.0152941	-0.0743141	3.72715	-4.83139	-3.47764	-3.01855	-3.47764	2.29781	-4.69484	5.31586	1.69682	-2.18678	-1.33578	2.13539	3.98526	-0.577727	2.9422	9.70478	11.786	8.80287	-4.64172	6.12107	7.98615	9.2921	13.2511	2.231	5.30073	6.51215	6.76557	3.6182	11.2092	-3.52656	3.27731	1.33858	1.33522	-0.794357	2.14269	0.271034	2.20183	1.30322	-0.134231	-1.79648	0.64734	3.59066	0.966329	2.77994
A73	6.9478	0.702904	-3.73347	-0.388081	0.0264974	2.82349	-4.32934	-2.72701	-2.68082	-2.72701	2.48958	-4.15854	5.02468	1.39127	-1.60416	-0.69049	4.72017	2.6098	0.0280741	4.50247	10.0238	13.0307	9.88317	-5.28957	5.60549	9.77071	11.5037	15.4219	2.41943	5.4984	6.65493	7.89329	3.65542	12.1459	-3.40979	4.1944	1.81906	3.62796	-1.61619	-0.0778517	-2.40476	2.95436	0.647117	-0.380038	-2.00903	0.67664	0.643775	1.64944	3.09477
A74	7.34501	1.08434	-3.76621	-2.98601	0.132488	1.32521	-2.73422	-3.1347	-2.74204	-3.1347	1.45053	-3.62998	4.26982	1.99476	-0.925653	-0.0626669	3.05513	4.58754	-0.423099	3.87124	8.50835	13.7736	9.76429	-6.81136	8.96644	7.69003	10.2849	15.3117	3.00603	4.99087	5.80856	7.13754	4.10732	11.2121	-2.9106	4.27291	-1.04857	2.30122	-1.53204	4.98293	4.60946	2.66224	1.48675	-0.724722	-1.55492	0.716855	-2.87198	1.14166	3.20062
A75	7.90248	-0.0431053	-4.67131	0.132899	-0.0674886	0.502363	-1.07828	-0.988867	-1.85171	-0.988867	2.86564	-3.29804	5.93701	1.80715	1.38368	0.982375	3.65122	3.7647	0.848675	2.1336	10.225	13.7982	8.59475	-7.57661	5.52845	4.89409	10.5171	6.5937	1.46603	3.14406	5.31509	7.81161	4.79479	14.2134	-0.437189	3.54638	1.38064	4.84449	2.94137	2.92975	1.97481	3.80205	1.90949	1.80313	-0.62834	-0.0433272	0.771354	1.11014	2.48464
A76	7.44433	-1.43647	-3.0273	0.026848	0.0369714	3.08053	-1.3425	-1.94252	-2.40681	-1.94252	1.90846	-3.0387	5.69545	1.78677	0.535151	0.989679	4.0535	4.49416	2.07765	4.45665	7.82344	12.884	9.54305	-7.23474	5.06473	4.89485	10.2966	6.97207	1.60488	3.301	5.49478	8.06046	4.84112	13.5104	-1.44088	4.55047	0.671695	4.76542	-0.0623153	1.63215	2.94465	2.86779	2.21681	0.767024	-0.307594	1.75659	0.0306995	1.54196	2.55134
A77	6.68463	1.03923	-3.56182	0.256979	0.746446	2.2657	-3.44655	-2.01414	-2.15452	-2.01414	2.62691	-4.20986	6.2206	1.67137	-0.185419	0.206128	3.46225	3.26527	1.23279	5.36115	9.16161	12.5773	8.91861	-6.25236	2.71545	2.96714	10.6185	6.84033	1.62943	4.586	5.74993	8.04366	4.32338	12.013	-0.527006	3.89737	3.24743	2.38835	1.68163	4.65579	1.31453	2.67676	2.18508	-0.167101	-0.711204	0.881355	1.78463	1.10194	1.4213
A78	7.75078	0.159182	-2.91958	0.378452	0.468334	2.97457	-1.07038	-1.77846	-2.54001	-1.77846	2.82773	-3.35832	5.9119	2.11172	0.198522	1.04491	3.86207	3.68867	1.63198	6.0018	8.66528	13.8207	10.5083	-3.49862	7.46974	3.88897	10.9462	8.00591	1.22435	4.91496	5.94919	7.52765	4.28487	11.4376	-1.33571	4.70831	2.22867	5.13616	0.265244	2.3588	0.491323	3.00083	2.52205	0.82215	-1.82803	0.896399	7.14014	1.18854	1.90001
A79	7.63651	0.718447	-2.79209	-0.573245	0.391692	3.22842	-1.52998	-2.25723	-2.94674	-2.25723	2.92993	-3.76504	5.66409	1.19694	-0.0474483	0.216067	3.54076	3.25306	1.81363	5.51817	10.1573	12.5143	8.46668	-4.90862	5.58197	4.52177	12.2217	7.2892	1.70917	4.73119	5.5573	8.5574	4.0547	11.6696	-1.17268	4.39261	0.88801	4.51004	-0.209152	1.6093	5.27174	2.91828	1.32286	-0.709962	-1.9805	0.668644	3.69408	0.750523	2.91574
A80	6.71663	1.09581	-1.8935	0.0500101	1.23351	0.589014	-1.97603	-2.45052	-0.728397	-2.45052	2.03789	-2.71663	5.24729	1.1512	-0.575241	0.9153	3.16828	4.19044	1.21145	1.8395	4.76085	12.2705	9.09195	-8.7513	-1.58522	1.48089	11.1647	6.2295	0.827615	2.97068	6.24984	6.54406	5.91734	13.8422	0.188621	4.73533	2.60206	2.56341	-0.0177795	2.46809	0.971261	3.90206	1.7487	-0.325944	0.473907	1.12305	1.54917	1.84614	2.46409
A81	6.70971	2.1905	-2.08648	0.488519	0.86978	3.16188	-3.28685	-2.97608	-3.71934	-2.97608	2.75422	-4.11443	4.9235	0.983405	-0.595869	-0.348868	2.5006	3.65763	0.707108	5.50215	9.57809	12.036	8.6011	-6.64916	6.48488	4.44403	8.71303	9.96985	2.24178	5.97096	6.7932	6.76337	3.65837	11.4735	-2.86943	3.07747	1.63076	1.85144	-0.905908	1.61018	-0.0997321	2.2839	1.05722	-0.358463	-2.66358	0.965001	0.422526	1.88974	2.51183
A82	4.89019	0.777278	-2.2268	0.425344	0.137274	3.49125	-4.78006	-3.83133	-3.47878	-3.83133	2.03938	-6.07319	3.88945	0.839067	-2.35639	-2.11322	2.47996	4.02945	-1.57952	3.68131	10.73	9.98677	8.20575	-5.5314	3.88545	9.97135	8.43599	15.2726	2.48926	4.88718	6.51243	7.1292	4.54074	11.691	-3.26748	2.87421	0.327959	1.05485	-1.69627	1.88647	1.96165	2.52865	0.302869	0.16549	-1.58987	-0.22154	4.93407	1.49804	5.83142
A83	6.66715	-2.16004	-4.85878	-0.556822	-1.59764	2.15211	-3.19208	-2.71632	-2.59826	-2.71632	1.95462	-4.83803	4.4187	1.94616	-0.69726	0.197934	3.48194	4.31311	-0.869313	1.23183	10.9198	11.5349	8.3578	-10.2257	5.51622	8.99855	14.0731	14.9844	2.7264	3.90095	4.43924	8.45703	4.61959	12.3207	-0.74014	2.52583	-0.713723	5.1192	1.22339	3.46217	1.86268	5.27578	1.79569	4.55426	-1.45485	0.818781	0.690795	1.2393	3.1842
A84	7.07318	-0.992517	-4.25721	-0.86037	-1.05981	2.38854	-3.28085	-2.31645	-2.17929	-2.31645	2.67391	-4.08284	4.81299	1.08979	-0.809848	-0.0982718	3.94967	4.3668	0.0353687	3.09576	10.7149	12.1116	9.69317	-8.24126	5.58667	14.2706	14.6557	16.8749	2.71174	4.2953	5.65684	8.39035	4.23288	12.1667	-2.28612	4.73782	-0.631019	2.99818	-1.42213	-0.158648	-0.090698	3.96581	0.57847	2.23384	-2.44012	0.209026	-1.07758	1.87115	3.53859
A85	5.88704	0.378795	-3.42675	0.438249	1.19069	3.93418	-3.51925	-2.62404	-3.99909	-2.62404	2.09914	-4.91524	4.12608	1.5266	-1.15142	-0.800045	2.16205	2.2353	-0.211241	2.33944	8.17946	12.1888	6.45177	-10.0331	5.97233	9.51676	9.33158	12.9355	1.80332	5.04427	7.29383	5.86246	3.44783	11.2545	-2.62049	3.44431	1.29688	2.73426	0.505309	4.5393	4.72929	2.99837	1.9727	0.15035	-1.47013	1.00643	-0.850066	1.3382	3.26438
A86	7.15153	0.0193555	-5.23298	0.32932	0.107672	0.394579	-2.69403	-1.58355	-2.25877	-1.58355	2.73895	-3.84966	5.77116	1.59312	0.546503	0.537464	3.40818	4.11085	0.756488	0.403859	10.534	12.9408	7.78855	-7.47952	4.16514	6.17577	12.0174	8.98248	0.844712	3.9771	5.33274	7.3121	4.46333	12.9345	-0.529376	3.25969	1.41131	4.6196	3.78779	3.18009	2.82312	4.75392	2.36222	1.76341	-1.36962	0.990017	1.63852	1.06305	2.43199
A87	7.33342	-2.47367	-4.67946	0.331527	0.625463	1.99123	-2.00513	-2.04009	-2.42376	-2.04009	1.9727	-3.24206	5.46026	1.61055	0.119847	0.606064	3.95816	5.66332	1.19808	1.39186	9.56412	12.441	9.32494	-6.76538	4.63816	5.3653	11.478	10.184	1.07453	2.54297	5.82452	6.80787	4.42595	12.3185	-0.445341	4.69072	0.323579	3.79645	-0.744851	2.27154	1.09219	4.05414	1.89084	0.794982	-1.40517	0.576552	1.73283	0.640412	2.65308
A88	7.94473	0.484965	-2.15843	-0.23326	0.590065	2.1935	-0.329974	0.490996	0.316213	0.490996	1.94464	-0.836511	5.42752	2.523	1.26995	2.35837	3.27156	3.96357	2.70551	2.05511	6.61169	12.1577	8.08242	-11.4311	2.97978	2.04843	9.77337	4.14306	1.20661	2.51875	5.43264	7.92566	6.10988	13.8653	2.28214	4.19376	2.45611	3.91997	3.14613	2.65472	2.13517	3.66071	2.65779	2.83797	1.56743	2.21657	3.39115	2.57466	2.61901
A89	7.56223	-1.15923	-4.40698	0.104641	-0.178998	2.45923	-1.90456	-2.02541	-2.22859	-2.02541	2.92731	-3.21516	5.50171	2.14738	0.0489045	0.773662	4.14794	4.36497	1.43493	2.61682	10.1233	12.8674	10.9619	-3.49751	7.23626	6.72289	11.7815	10.2312	1.63598	4.06658	5.49367	7.69544	3.78356	11.2026	-1.40733	4.20711	1.43852	5.0013	0.928166	1.90016	0.6277	4.05425	2.18215	2.37651	-1.25531	1.0095	2.45072	1.28958	2.29329
A90	7.38466	0.337824	-5.15867	-0.384626	0.403005	3.20753	-1.99993	-2.05758	-2.72373	-2.05758	2.98891	-3.35648	5.45578	1.19915	-0.337106	-0.119085	3.86509	3.92168	1.90739	3.32933	10.4634	12.0806	8.49128	-5.87354	6.32867	6.05546	11.7178	9.58072	1.41041	4.20608	5.58005	7.89169	3.89555	11.4047	-1.50185	3.92707	1.44303	4.88692	0.876708	1.27607	3.39527	3.71841	1.50385	-0.209064	-2.28696	0.726759	2.01481	0.678696	2.72115
A91	6.35746	1.92185	-2.4152	0.553915	1.85291	0.4733	-3.05886	-2.83472	-3.74196	-2.83472	2.54677	-4.80537	4.87003	0.977306	-1.18202	-0.361885	3.97558	4.07744	0.175172	5.47942	6.24638	12.7464	10.1528	-7.09311	3.684	0.769043	11.1747	7.18204	0.233392	5.49449	7.42073	5.72795	4.44938	11.9587	-2.23998	4.96877	1.75843	2.33716	-0.539485	3.09116	-0.872373	3.72478	1.52956	1.6506	-2.31083	0.961241	-0.809041	0.809858	1.92978
A92	7.13041	2.56263	-3.71592	0.539058	1.17525	2.71175	-2.66991	-1.55944	-2.99546	-1.55944	2.84193	-3.52746	5.4891	1.31252	0.397891	0.47388	3.08662	3.7321	1.21619	3.68051	9.50685	12.8642	8.77499	-5.69423	5.52428	2.48788	10.2594	6.72313	1.05236	4.63585	6.2702	6.98712	4.11746	12.7353	-0.76357	3.103	2.49453	4.14914	0.775457	1.99323	1.80197	3.10762	2.04533	0.919804	-1.28034	1.0834	0.527435	1.73025	2.32504
A93	5.96189	1	-2.38806	0.319647	0.191537	3.32762	-4.40005	-3.91893	-3.08828	-3.91893	1.99993	-4.71743	4.41634	0.479775	-1.84337	-1.17878	2.47848	2.54103	-0.14843	3.53826	9.79998	11.1217	8.08996	-10.2312	4.50863	7.79325	8.97459	15.0748	2.97454	5.32027	6.27729	6.69104	4.05485	11.6263	-3.27978	4.48018	-0.102059	1.94846	-1.65329	-1.83039	1.29239	2.68598	-0.247219	-2.96146	-3.08761	0.416196	0.647576	1.56173	3.69008
A94	5.85729	0.208611	-3.3184	-0.5308	0.0872041	3.30604	-4.6314	-3.28389	-2.81608	-3.28389	2.89338	-5.48586	5.05615	1.39202	-1.06715	-1.01568	2.32635	5.45648	-1.23335	3.0106	9.98282	10.3831	8.79923	-6.48271	6.11969	8.51646	8.84342	13.185	3.44375	5.12745	5.9428	6.94214	3.97347	11.2436	-2.51922	4.51752	-0.778201	1.706	0.596313	0.253299	-0.736575	2.8973	1.20722	-1.03378	-1.35946	1.34332	-0.480598	2.24066	3.22516
A95	7.09215	-0.501953	-4.10494	0.350748	0.159573	1.81498	-1.88347	-0.924996	-1.25732	-0.924996	2.67889	-2.96871	5.56734	1.98758	-0.112481	0.90249	3.42211	3.61506	1.00001	-0.881986	9.22673	12.1402	7.3775	-8.09664	3.92647	4.07441	14.0157	8.36745	0.238927	3.64277	5.40659	6.70169	5.28944	13.7351	0.544221	3.36273	1.84748	5.6956	2.09271	2.04609	4.71918	4.90563	1.58973	3.72314	-0.263602	1.38554	3.29708	0.0211643	2.43568
A96	6.21992	0.109996	-3.33366	0.384294	0.143578	3.12172	-3.55016	-3.1045	-2.90704	-3.1045	2.65141	-4.63541	4.88509	1.05008	-1.15442	-1.05518	3.12749	4.39745	0.863829	3.86894	10.6694	11.9234	10.2087	-4.66111	4.41856	7.84151	10.5102	13.1737	2.28609	5.11869	6.12411	7.86649	3.41415	11.0869	-2.73545	3.23892	1.87593	4.12759	-0.315069	1.04152	1.89783	3.72002	1.13634	1.52825	-2.30881	0.330684	5.90461	1.36552	2.68263
A97	5.77143	0.717689	-4.87187	0.749473	-0.68817	2.27383	-4.84895	-3.66921	-3.08084	-3.66921	1.75352	-5.46771	4.18891	1.43476	-1.14715	-1.01461	2.90078	5.0048	-1.28477	0.950551	9.72901	10.6871	7.70726	-8.51629	5.75036	10.5024	9.01559	15.2232	2.40527	3.98089	6.48842	5.93376	4.43374	10.8752	-5.03007	3.37705	-1.62728	1.84529	0.0489342	2.46534	-0.377063	2.60818	0.774137	0.698541	-2.15982	0.965058	2.14426	1.20443	3.17485
A98	6.33685	0.73958	-4.59681	-0.283366	-0.331655	3.472	-4.07704	-2.68277	-2.62504	-2.68277	2.64111	-5.02831	5.39067	2.0505	-1.1614	-0.471127	3.31637	4.6631	-0.395191	2.83086	10.6992	11.8549	9.1401	-5.37465	6.5042	9.8933	13.2913	14.9346	1.87947	5.4496	5.78135	8.08218	3.70567	11.305	-1.91238	3.53293	0.942602	1.9592	-0.887456	1.91678	0.455221	4.09334	1.66639	2.58574	-1.3433	0.113197	3.76318	0.971738	2.87678
A99	7.6981	0.69921	-5.11656	-0.333585	0.08389	2.93243	-2.56166	-2.63405	-1.79945	-2.63405	2.31531	-3.02746	4.7215	0.986213	-0.305854	-0.00797496	3.92924	3.63671	0.772662	1.33652	10.8837	13.0386	10.7642	-9.51357	6.37433	12.5021	9.38938	14.9128	2.6303	4.385	6.49954	7.1956	3.50598	12.1896	-3.6194	4.36634	1.37428	2.46254	-1.8258	0.380919	-0.251799	3.27158	0.525639	0.888401	-1.94945	-0.0867122	-1.41086	1.52556	3.28056
A100	6.86942	-0.117464	-6.69491	0.21179	0.16079	2.59103	-3.11088	-3.19305	-2.61531	-3.19305	2.30837	-3.8038	4.67213	1.25174	-0.633139	-0.101821	2.48627	2.63094	0.0784107	1.12147	10.0578	12.6148	10.193	-6.75999	6.60237	10.9972	9.79286	14.67	2.4743	5.22566	6.04504	6.61743	3.09425	10.3956	-3.68319	5.57676	0.367303	3.85743	-0.1347	1.00001	0.239004	3.60714	1.07853	-1.18652	-2.28938	0.109224	-1.35917	0.641754	2.67188
A101	7.11492	0.0743435	-3.54818	0.0917416	-0.0443578	2.97023	-2.9036	-2.67916	-2.579	-2.67916	2.29569	-3.70989	4.59339	0.929861	-0.142031	0.23519	2.75621	3.61395	-0.503351	4.64424	9.82542	12.5997	8.64048	-8.65855	6.8185	8.88353	11.0927	14.823	3.36434	4.83233	5.99027	7.51225	4.47438	11.1222	-2.02188	6.87817	-1.30358	3.02688	0.392311	0.81014	-0.690799	2.6411	0.251899	-1.10348	-2.10432	1.59063	2.10632	1.42592	3.04835
A102	6.81746	-0.594388	-5.97954	-0.539877	-1.04003	2.13597	-2.79737	-2.7996	-2.65345	-2.7996	2.75874	-3.30282	4.94423	2.006	0.255559	0.214182	2.92505	4.90574	-0.770253	2.16339	11.5358	11.6966	10.5543	-4.08673	7.18495	8.52993	11.5655	14.8859	3.2221	4.08532	4.72962	8.49085	3.81628	11.5409	-2.02295	3.25463	0.394341	4.75941	1.2885	1.78198	0.58566	3.90045	1.46313	4.28411	-1.31445	0.55008	-0.366949	1.22722	2.66506
A103	7.0525	-0.293294	-3.63146	-0.0723177	-0.537049	3.67773	-3.27528	-2.74558	-2.38245	-2.74558	2.31835	-3.06276	4.75569	1.48001	-0.206288	0.263708	3.5683	4.92295	-0.308512	0.624313	10.7196	11.5089	10.1347	-7.20124	7.79473	9.89351	12.5279	14.9468	3.66481	4.81124	5.77506	6.69963	3.39519	11.8987	-2.42837	3.76763	0.53644	4.10202	-0.573366	0.100135	0.0155871	3.80121	0.844643	-1.29657	-2.27432	0.971187	5.55925	1.02007	3.43275
A104	7.3683	0.247432	-5.87079	-0.0221245	-1.17634	2.33659	-2.70511	-3.13944	-2.39486	-3.13944	2.43315	-2.45848	4.67614	1.35764	-0.217212	0.444083	3.73243	4.88081	0.398546	-0.73408	10.6984	11.684	10.6876	-6.25773	9.21509	8.19015	11.563	15.7496	3.07285	4.21454	5.7729	6.96754	3.19116	11.7743	-2.82222	6.21841	-0.676819	5.30703	0.716803	0.630315	-0.987495	3.25908	0.975922	-1.25433	-1.80422	0.417061	1.96182	1.04946	2.59836
A105	7.80456	-0.0549338	-3.53733	0.128103	0.144996	3.26282	-2.32814	-2.32355	-2.58559	-2.32355	1.07365	-2.61739	4.79734	2.14508	0.823785	0.555158	3.50197	4.2519	0.00690432	4.13216	9.05043	13.7479	9.25997	-3.17212	5.83144	10.0831	9.34012	15.381	2.95559	4.98852	6.21606	6.8248	4.68856	11.1916	-2.11546	5.19338	0.086155	4.08233	-0.544254	4.1779	0.594533	2.22466	1.61683	4.19266	-1.73064	1.1409	-0.684526	1.79062	3.86784
A106	6.07251	0.545305	-6.31643	0.320804	-0.501096	3.05853	-4.37821	-3.55152	-2.70911	-3.55152	2.29247	-4.94888	4.37334	2.25418	-1.66207	-1.07292	2.66056	4.23287	-1.78085	1.11486	11.3488	11.045	8.54867	-0.118772	5.69647	9.03389	10.3664	14.4465	3.22354	4.76303	5.79013	7.67289	3.61937	10.9335	-3.21355	2.93063	-0.00144448	2.98523	-0.0573832	2.74507	0.496442	2.80553	1.30205	2.70949	-1.02138	0.896516	4.07638	1.03195	3.03278
A107	5.98444	1.31089	0.304635	-0.321003	-0.311347	2.05563	-4.12186	-3.10696	-3.32673	-3.10696	2.33063	-4.3055	4.44135	0.801245	-2.21674	-1.46767	2.6464	5.49545	-0.394498	4.24101	10.2334	10.5388	8.80094	-8.34087	4.47244	8.5557	10.4567	17.2125	2.84809	5.11427	6.19708	7.19868	4.35666	11.8998	-4.07268	2.85119	0.784679	2.46839	-0.819648	-0.570813	2.70996	3.60572	0.586133	0.52128	-2.28489	1.12854	1.5051	2.54177	3.06077
A108	8.51776	-0.871659	-3.1405	-1.22234	-1.83292	1.08796	-0.687911	-1.39985	-1.12296	-1.39985	2.26661	-2.62378	5.28032	1.8166	0.120177	1.08979	4.87261	6.43742	0.864908	2.47392	11.0747	13.0249	10.3939	-12.6831	5.50418	11.6753	11.857	15.8817	2.64482	4.29203	4.88922	8.95882	4.05382	11.8398	-2.22831	7.28031	-0.459391	5.36411	-0.457431	0.925632	3.42469	4.7196	1.05423	3.91086	-1.12285	0.814643	0.918831	1.23959	2.92714
A109
A110
A111
A112
A113
A114
A115
A116
A117
[truncated: 737 more columns]

## Sheet: Clinical data
ID	Tumor size	AGE	Arm	ORR	tipo_histo_REC	Grado_histo_REC	TstatusREC	NstatusREC	Stage_REC	ECOG	RE_REC	RE_perc	PR_REC	PR_perc	HER2	Ratio_HER2	TILS	TCC	Ki.67	Ki.672	CELTIL	Subtype	CES	reduction proliferation
A1	24	61.72	VIN	SD	Otro	G2	T2	N0	II	1	Positivo	95	Positivo	70	1		0	70	22	22	-56	LumA	0.769172	91.6243
A4	21	75.58	LTZ+VIN	SD	Carcinoma lobulillar	G1	T2	N0	II	1	Positivo	98	Negativo	0	2		0	70	18	18	-56	LumA	0.774454	13.421
A5	16	75.54	LTZ	SD	Carcinoma ductal	G2	T1	N1	II	1	Positivo	81	Positivo	80	2		0	20	12	12	-16	LumA	0.831405	9.44631
A6	11	75.38	VIN	SD	Carcinoma ductal	G1	T1	N0	I	1	Positivo	89	Positivo	89	1		0	20	6	6	-16	LumA	1.12134	125.273
A8	12	55.68	VIN	SD	Carcinoma ductal	G1	T1	N0	I	1	Positivo	100	Negativo	0	2		0	30	21	21	-24	LumB	0.636062	58.9792
A10	30	55.87	VIN	SD	Carcinoma ductal	G3	T2	N0	I	1	Positivo	90	Positivo	90		1.1	0	10	15	15	-8	LumB	0.0981513	97.31
A11	24	61.91	LTZ+VIN	SD	Carcinoma ductal	G2	T2	N0	I	1	Positivo	100	Positivo	40	1		0	5	20	20	-4	LumB	0.079904	39.5811
A12	16	68.27	LTZ	SD	Carcinoma lobulillar	G1	T1	N0	I	1	Positivo	100	Positivo	5	1		0	5	5	5	-4	Normal	0.753998	23.7465
A13	15	66.87	LTZ	SD	Carcinoma ductal	G2	T1	N0	I	1	Positivo	80	Negativo	0	1		0	30	6	6	-24	LumA	0.918703	24.1553
A14	10	59.05	LTZ+VIN	SD	Carcinoma ductal	G2	T1	N0	I	1	Positivo	80	Positivo	80	2		0	50	30	30	-40	LumB	-0.102377	23.4291
A15	18	66.91	LTZ	PD	Carcinoma ductal	G2	T1	N0	I	1	Positivo	100	Positivo	90	1	ND	0	30	10	10	-24	LumB	0.547227	16.7514
A16	21	63.63	LTZ+VIN	SD	Carcinoma ductal	G2	T2	N0	II	1	Positivo	100	Positivo	100	2		0	30	10	10	-24	LumA	1.20884	11.3159
A17	15	63.49	LTZ+VIN	SD	Carcinoma ductal	G2	T1	N0	I	1	Positivo	100	Positivo	10		ND	0	20	19	19	-16	LumA	0.72	22.1833
A18	20	61.79	VIN	PR	Carcinoma ductal	G2	T1	N0	I	1	Positivo	90	Positivo	30	1		0	70	8	8	-56	LumA	0.913133	153.024
A19	15	84.48	LTZ	NA	Carcinoma ductal	G2	T1	N0	I	1	Positivo	90	Positivo	90	1		0	50	18	18	-40	LumA	1.246	24.5716
A22		54.54	LTZ+VIN	NA	Carcinoma ductal	G1	T1	N0	I	1	Positivo	90	Positivo	90	1		0	30	5	5	-24	LumA	0.612341	33.3118
A26	16	62.22	LTZ+VIN	SD	Carcinoma ductal	G2	T1	N0	I	1	Positivo	100	Positivo	100	1		0	20	12	12	-16	LumB	0.537911	64.6214
A29	10	67.92	LTZ	SD	Carcinoma ductal	G2	T1	N0	I	1	Positivo	100	Positivo	100	1		0	60	15	15	-48	LumA	0.939736	7.42745
A30	10	68.89	VIN	SD	Carcinoma ductal	G1	T1	N0	I	1	Positivo	100	Positivo	50	1		0	20	10	10	-16	LumA	1.09589	60.7538
A31	23	76.27	LTZ	SD	Carcinoma ductal	G2	T2	N0	II	2	Positivo	100	Positivo	30	1		0	30	40	40	-24	LumB	0.464154	34.653
A32	30	74.76	LTZ+VIN	SD	Carcinoma ductal	G1	T2	N0	II	2	Positivo	100	Positivo	80	1		0	20	24	24	-16	LumA	0.671885	18.8956
A33	20	78.51	VIN	SD	Carcinoma lobulillar	G1	T2	N0	II	1	Positivo	100	Negativo	0	1		0	20	8	8	-16	LumA	0.550492	85.467
A57	8	75.7	VIN	NA	Carcinoma ductal	G1	T1	N0	I	1	Positivo	90	Positivo	80	2		0	10	5	5	-8	LumA	0.88605	167.711
A58	8	53.13	LTZ+VIN	NA	Carcinoma ductal	G1	T1	N0	I	1	Positivo	90	Positivo	60	2		0	20	5	5	-16	LumA	1.15861	39.5006
A59	13	74.68	VIN	SD	Carcinoma ductal	G1	T1	N0	I	1	Positivo	90	Positivo	60	1		0	10	7	7	-8	LumA	1.04663	94.8203
A60	12	68.78	LTZ	SD	Carcinoma ductal	G1	T1	N0	I	2	Positivo	90	Positivo	60	2		0	30	5	5	-24	LumA	1.04432	52.2799
A69	10	59.14	LTZ+VIN	SD	Carcinoma ductal	G1	T1	N0	I	1	Positivo	90	Positivo	10			0	20	1	1	-16	LumA	1.17484	62.3742
A71	13	64.72	LTZ	SD	Carcinoma ductal	G2	T1	N0	I	1	Positivo	90	Positivo	60	2		0	30	20	20	-24	LumA	1.1782	37.8257
A72	13	61.75	VIN	PR	Carcinoma ductal	G1	T1	N0	I	1	Positivo	90	Positivo	60	2		0	20	7	7	-16	LumA	1.27347	60.1769
A73	22	78.08	LTZ	NA	Carcinoma ductal	G1	T2	N0	II	2	Positivo	100	Positivo	30	2		0	40	6	6	-32	LumA	0.800384	60.5745
A74	10	59.44	LTZ	SD	Otro	ND	T1	N0	I	1	Positivo	100	Positivo	30	1		0	70	12	12	-56	LumA	0.666507	57.5333
A75	12	74.31	VIN	SD	Carcinoma lobulillar	G1	T1	N0	I	1	Positivo	90	Negativo	0	2		0	40	1	1	-32	LumA	0.8412	21.7886
A76	12	69.23	LTZ+VIN	SD	Carcinoma lobulillar	G2	T2	N0	II	1	Positivo	95	Positivo	15		0.97	0	10	8	8	-8	LumA	0.404994	23.4295
A77	21	58.98	LTZ	NA	Carcinoma ductal	G2	T2	N0	I	2	Positivo	100	Positivo	10	1		0	10	18	18	-8	LumA	0.280336	77.0544
A78	17	75.76	LTZ+VIN	NA	Carcinoma lobulillar	G2	T1	N0	I	1	Positivo	100	Positivo	70			0	30	15	15	-24	LumA	0.607443	32.1972
A79	19	77.46	LTZ	NA	Carcinoma ductal	G1	T2	N0	II	2	Positivo	100	Positivo	75	2		0	40	12	12	-32	LumA	0.895558	28.671
A80	23	80.06	VIN	NA	Otro	G2	T2	N0	II	1	Positivo	98	Positivo	50	2		0	70	17	17	-56	LumA	0.570084	127.178
A81	11	79.24	LTZ+VIN	NA	Carcinoma ductal	G2	T1	N0	I	1	Positivo	100	Positivo	85	1		0	60	12	12	-48	LumA	0.840432	48.4929
A93	23	71.38	LTZ	SD	Otro	G2	T2	N0	I	1	Positivo	100	Positivo	60		1.06	0	70	10	10	-56	LumA	0.842065	39.5338
A94	15	59.51	LTZ	SD	Carcinoma ductal	G2	T2	N0	I	1	Positivo	100	Positivo	30	1		0	20	10	10	-16	LumA	0.361777	59.2762
A105	20	56.34	VIN	SD	Carcinoma lobulillar	G2	T2	N0	II	1	Positivo	80	Positivo	30	2		0	50	NA	NA	-40	LumA	0.790012	75.161
A106	15	62.63	LTZ+VIN	SD	Carcinoma ductal	G1	T1	N0	I	1	Positivo	95	Negativo	0	2		0	30	NA	NA	-24	LumA	1.28864	39.8675
A107	25	61.09	LTZ	SD	Carcinoma ductal	G1	T2	N0	II	1	Positivo	80	Positivo	80	2		0	40	NA	NA	-32	LumA	0.751309	51.8005
A111	8	64.12	LTZ	NA	Carcinoma ductal	G1	T1	N0	I	1							0	20	12	12	-16
A112	13	63.36	VIN		ND	G1	T1	N0	I	1							0	50	24	24	-40
A2	10	70.52	LTZ+VIN	PD	Carcinoma ductal	G1	T1	N0	I	1	Positivo	100	Positivo	1	1		5	40	15	15	-25.5	LumB	0.946267	1.74303
A3	22	64.33	LTZ	SD	Carcinoma lobulillar	G2	T2	N0	II	1	Positivo	100	Positivo	5	1		5	80	15	15	-57.5	LumB	0.547995	53.1578
A20	12	59.14	LTZ+VIN	SD	Carcinoma ductal	G2	T1	N0	I	1	Positivo	90	Positivo	50	1		5	70	20	20	-49.5	LumA	1.05297	34.7116
A27	24	70.33	VIN	PD	Carcinoma ductal	G2	T2	N0	I	1	Positivo	95	Positivo	90	2		5	50	18	18	-33.5	LumB	0.431309	98.6622
A28	19	53.84	LTZ+VIN	SD	Carcinoma ductal	ND	T2	N0	II	1	Positivo	99	Positivo	5	2		5	40	10	10	-25.5	Her2	0.214262	48.7632
A70	26	86.45	LTZ	SD	Carcinoma ductal	G1	T2	N0	II	2	Positivo	90	Positivo	90	2		5	40	23	23	-25.5	LumA	0.685426	24.9031
A24		63.4	LTZ+VIN	SD	Carcinoma ductal	G2	T2	N0	I	1	Positivo	100	Positivo	80	2		10	30	15	15	-11	LumB	0.311549	74.5128
A7	27	76.8	LTZ	SD	Carcinoma ductal	G2	T2	N0	II	1	Positivo	70	Positivo	80	2		20	40	19	19	-6	LumA	0.510252	70.6281
A25	20	61.69	VIN	SD	Carcinoma ductal	G2	T2	N0	I	1	Positivo	100	Negativo	0		1.08	20	60	50	50	-22	LumB	-0.0420648	48.3404
A23	18	69.24	LTZ	SD	Carcinoma ductal	G2	T1	N0	I	1	Positivo	100	Positivo	60	2		30	40	12	12	7	LumA	0.540216	60.714
A9	21	56.14	LTZ+VIN	SD	Carcinoma ductal	G3	T1	N0	I	1	Positivo	100	Positivo	5		1.43	70	60	18	18	43	LumA	0.418151	47.9341
A109	35	82.46	VIN	SD	Carcinoma ductal	G2	T2	N0	II	1											0
A113	19	73.44	VIN		Carcinoma ductal	G2	T2	N1	II	1											0
A114	11	60.81	LTZ+VIN		Carcinoma ductal	ND	T1	N0	I	1											0
A115	19	81.24	VIN		Carcinoma ductal	G2	T2	N1	II	1											0
A116	10	64.26	VIN	SD	Carcinoma ductal	ND	T1	N0	I	1											0

## Sheet: SAM LTZ+mVNB
Gene Name	Score(d)	Numerator(r)	Denominator(s+s0)	Fold Change	q-value(%)
FOS	8.78559	3.86644	0.440089	14.5853	0
NR4A1	8.30768	3.69567	0.44485	12.9571	0
PTGS2	7.86675	2.32427	0.295455	5.00811	0
JUN	7.73448	2.09774	0.271219	4.28037	0
GADD45B	6.83483	1.49444	0.218651	2.81755	0
NR4A3	6.61268	2.44788	0.37018	5.45613	0
SOCS3	6.23766	1.83958	0.294916	3.57907	0
BTG2	6.07218	1.4279	0.235154	2.69054	0
IL6	6.06975	2.89138	0.476359	7.41982	0
SPRY1	5.95828	1.23473	0.207229	2.35337	0
CCL4	5.88169	1.56351	0.265827	2.95573	0
SELE	5.41608	1.7482	0.32278	3.3594	0
CCL3L1	5.38692	1.81795	0.337475	3.52581	0
DUSP6	5.21339	0.820934	0.157467	1.76655	0
FOSL1	5.2067	1.64367	0.315683	3.12459	0
FLNC	5.18881	0.854336	0.16465	1.80793	0
CDKN1A	5.13065	1.01181	0.197209	2.01644	0
CCL2	5.05677	1.45714	0.288156	2.74564	0
OGN	4.96962	0.981428	0.197486	1.97442	0
Inflammatory.chemokines	4.91829	1.7095	0.347581	3.27048	0
BAMBI	4.87738	1.04882	0.215038	2.06884	0
LIF	4.84942	1.24652	0.257045	2.37269	0
TMPRSS2	4.72525	1.04161	0.220435	2.05853	0
ELF3	4.45755	1.25654	0.281891	2.38923	0
CLDN4	4.31309	0.87672	0.203269	1.8362	0
CCL8	4.30772	1.28932	0.299304	2.44413	0
HDC	4.26119	0.731328	0.171625	1.66017	0
IL1R2	4.20008	1.07816	0.256701	2.11135	0
TNFAIP6	4.18338	0.952061	0.227582	1.93463	0
JAM2	4.14237	0.548977	0.132527	1.46305	0
GADD45G	4.12854	1.11624	0.270372	2.16782	0
IL1B	4.04857	1.06177	0.262258	2.08749	0
KIT	3.99789	0.755382	0.188945	1.68808	0
SRPX	3.98277	0.80811	0.202901	1.75092	0
BCL2A1	3.9158	1.12787	0.288031	2.18537	0
PLA2G2A	3.8432	1.43077	0.372285	2.6959	0
ADM	3.83605	1.93448	0.504291	3.82241	0
Mast.cells	3.83121	0.577512	0.150739	1.49227	0
HES1	3.82643	0.630666	0.164818	1.54828	0
CCR1	3.80104	0.756094	0.198918	1.68891	0
CD8B	3.79218	0.584373	0.1541	1.49939	0
CHIT1	3.78358	1.53046	0.404501	2.88879	0
FGF2	3.76955	0.715676	0.189857	1.64225	0
PDK4	3.75755	1.5068	0.401005	2.84179	0
ALDH1A1	3.6938	0.670379	0.181488	1.59149	0
PIM1	3.66756	0.950289	0.259106	1.93226	0
DKK1	3.63304	1.05903	0.2915	2.08353	0
FOXC1	3.62196	0.811063	0.223929	1.7545	0
SOCS2	3.58888	0.782175	0.217944	1.71972	0
INHBB	3.58585	0.656838	0.183175	1.57662	0
MAF	3.57759	0.430059	0.120209	1.34729	0
KRT5	3.56136	1.46988	0.412731	2.76999	0
SOCS1	3.51991	0.758877	0.215596	1.69217	0
GREM1	3.5096	0.804614	0.229261	1.74668	0
MS4A2	3.48387	0.525797	0.150923	1.43973	0
HIF1A	3.47373	0.57101	0.164379	1.48556	0
PTGDS	3.47242	1.07901	0.310736	2.11258	0
CD163	3.46466	0.950813	0.274432	1.93296	0
IGF1	3.46357	0.772909	0.223154	1.70871	0
CD8.T.cells	3.44324	0.53163	0.154398	1.44556	0
CHI3L1	3.43031	1.33083	0.387962	2.51547	0
CXCL8	3.41573	1.42454	0.417054	2.68429	0
MAML2	3.39481	0.44378	0.130723	1.36016	0
GAS1	3.36419	0.759054	0.225628	1.69238	0
MARCO	3.34593	1.23944	0.370433	2.36107	0
SPRY2	3.34268	0.649316	0.19425	1.56842	0
TWIST1	3.31735	0.873266	0.263242	1.8318	0
EGFR	3.30935	0.604568	0.182685	1.52052	0
PLA2G4A	3.29137	0.529727	0.160945	1.44366	0
KRT14	3.27733	1.46808	0.447951	2.76653	0
COLEC12	3.26501	0.639494	0.195863	1.55778	0
ZEB2	3.24573	0.386801	0.119172	1.30749	0
EDN1	3.23236	0.824016	0.254927	1.77033	0
CD27	3.22317	0.591647	0.183561	1.50697	0
stroma	3.19774	0.67261	0.210339	1.59395	0
PROM1	3.19713	0.789794	0.247032	1.72883	0
ELK3	3.13976	0.386514	0.123103	1.30723	0.252845
LumA	3.13837	0.233622	0.0744404	1.17578	0.252845
BMP2	3.13013	0.683266	0.218287	1.60577	0.252845
NFATC1	3.12893	0.502537	0.16061	1.4167	0.252845
HAS1	3.10715	0.926218	0.298093	1.90029	0.252845
EDNRB	3.0612	0.706398	0.230758	1.63173	0.252845
CCL5	3.0539	0.493911	0.161731	1.40826	0.252845
GADD45A	3.04541	0.661542	0.217226	1.58177	0.252845
TPSAB1	3.0326	0.546308	0.180145	1.46034	0.252845
SFRP1	3.02203	0.791878	0.262035	1.73133	0.252845
NGFR	3.00773	0.64347	0.213939	1.56208	0.252845
CACNA2D1	2.98437	0.379232	0.127073	1.30065	0.252845
PRKCA	2.93444	0.448083	0.152698	1.36423	0.252845
CCR2	2.92641	0.514748	0.175897	1.42874	0.252845
EPAS1	2.92434	0.402476	0.13763	1.32177	0.252845
SFRP4	2.91885	0.466405	0.159791	1.38166	0.252845
ID2	2.91516	0.493216	0.16919	1.40758	0.252845
GDF15	2.88705	1.05748	0.366284	2.08129	0.252845
FZD10	2.87249	0.647958	0.225573	1.56695	0.421858
CDK6	2.86085	0.333019	0.116405	1.25965	0.421858
KRT17	2.8573	1.33852	0.468457	2.52892	0.421858
Macrophages	2.84045	0.484637	0.17062	1.39923	0.421858
SOX10	2.83512	1.00165	0.353299	2.00229	0.421858
BBOX1	2.82886	0.990712	0.350216	1.98716	0.421858
NFKBIZ	2.81549	0.68751	0.244188	1.6105	0.421858
FGF7	2.80765	0.754837	0.26885	1.68744	0.421858
CD274	2.80082	0.668995	0.238857	1.58997	0.421858
PD1	2.80082	0.668995	0.238857	1.58997	0.421858
PDL1	2.80082	0.668995	0.238857	1.58997	0.421858
SCARA5	2.79852	1.01766	0.363642	2.02463	0.421858
LAG3	2.7809	0.582354	0.209412	1.49729	0.421858
TNFSF10	2.75876	0.482717	0.174976	1.39737	0.421858
SOX9	2.75751	0.559648	0.202954	1.47391	0.421858
PSMB10	2.74808	0.37733	0.137307	1.29894	0.421858
WIF1	2.74689	1.39833	0.509059	2.63596	0.421858
CD36	2.73961	0.927643	0.338604	1.90217	0.421858
NKG7	2.71674	0.56884	0.209384	1.48333	0.421858
S1PR1	2.70822	0.622999	0.23004	1.54007	0.421858
VEGFD	2.70772	0.739855	0.273239	1.67001	0.421858
SFRP2	2.70601	0.615485	0.227451	1.53207	0.421858
CD8A	2.70534	0.478887	0.177016	1.39367	0.421858
RELN	2.7051	0.769594	0.284498	1.70479	0.421858
Cytotoxic.cells	2.7009	0.549403	0.203414	1.46348	0.421858
GZMA	2.69757	0.498211	0.184689	1.41246	0.421858
DTX1	2.68032	0.640122	0.238823	1.55846	0.421858
APOD	2.67993	0.82733	0.308713	1.7744	0.421858
IL1RN	2.67904	0.835087	0.311711	1.78396	0.421858
TWIST2	2.67722	0.896225	0.334759	1.86119	0.421858
GZMB	2.66919	0.667655	0.250134	1.58849	0.421858
PRKACA	2.66508	0.206135	0.0773466	1.15359	0.421858
CPA3	2.65092	0.537821	0.202881	1.45178	0.421858
APOE	2.62447	0.467298	0.178054	1.38252	0.421858
EGLN3	2.62136	0.502907	0.19185	1.41707	0.421858
LIFR	2.6056	0.512602	0.196731	1.42662	0.704353
KLRK1	2.57216	0.603469	0.234616	1.51937	0.704353
COL6A3	2.56048	0.423937	0.165569	1.34158	0.704353
PLCB4	2.55435	0.462442	0.181041	1.37787	0.704353
ICAM1	2.5397	0.646408	0.254522	1.56527	0.704353
PPP2CB	2.52603	0.257955	0.102119	1.19578	0.704353
MMP7	2.52273	0.739789	0.293249	1.66993	0.704353
PRF1	2.52223	0.581758	0.230652	1.49667	0.704353
TSPAN7	2.51277	0.478892	0.190583	1.39367	0.704353
FGF9	2.50675	0.62921	0.251007	1.54672	0.704353
TGFB3	2.48211	0.456323	0.183845	1.37204	0.704353
CDKN1C	2.44276	0.487919	0.19974	1.40242	0.704353
ROCK2	2.44153	0.212263	0.0869385	1.1585	0.704353
EREG	2.4378	1.05426	0.432463	2.07665	0.704353
HLA.E	2.42719	0.289569	0.119302	1.22228	0.704353
MYCT1	2.42241	0.424258	0.175139	1.34188	0.704353
TEK	2.39403	0.388584	0.162313	1.30911	0.704353
DUSP4	2.38715	0.506616	0.212226	1.42071	0.704353
PIP	2.3823	1.41995	0.596044	2.67577	0.704353
CCL21	2.37725	0.868184	0.365206	1.82536	0.950452
MT1G	2.37693	0.823626	0.346508	1.76985	0.950452
IL3RA	2.37344	0.452507	0.190655	1.36842	0.950452
CTSW	2.36256	0.601678	0.254671	1.51748	0.950452
EMCN	2.35172	0.491065	0.208811	1.40548	0.950452
PDGFRA	2.33916	0.391812	0.167501	1.31204	0.950452
TIS	2.33779	0.383864	0.164199	1.30483	0.950452
WEE1	2.31088	0.382106	0.16535	1.30324	0.950452
FSTL1	2.30084	0.387672	0.168491	1.30828	0.950452
PREP	2.29649	0.256653	0.111759	1.1947	0.950452
HLA.DOB	2.29334	0.505964	0.220623	1.42007	0.950452
LEPR	2.28203	0.539589	0.236451	1.45356	0.950452
TYMP	2.28187	0.284729	0.124779	1.21818	0.950452
PSMB9	2.27395	0.386194	0.169834	1.30694	0.950452
CAV1	2.25227	0.41648	0.184915	1.33467	0.950452
FGL2	2.24868	0.345747	0.153755	1.27081	0.950452
BNC2	2.23612	0.348005	0.155629	1.2728	0.950452
FZD7	2.22661	0.362548	0.162825	1.28569	0.950452
ADAM12	2.21583	0.361411	0.163105	1.28468	0.950452
PRKCB	2.20743	0.335197	0.15185	1.26155	0.950452
TIE1	2.20328	0.315134	0.14303	1.24413	0.950452
BCL11A	2.19628	0.495482	0.225601	1.40979	0.950452
B3GNT3	2.19338	0.607974	0.277186	1.52412	0.950452
TAP1	2.18334	0.358893	0.164378	1.28244	0.950452
DLL4	2.17591	0.370008	0.170047	1.29236	0.950452
APM	2.17274	0.441971	0.203416	1.35846	0.950452
PLCB1	2.16681	0.488083	0.225254	1.40258	0.950452
MMRN2	2.16671	0.363654	0.167837	1.28668	0.950452
SNAI2	2.16286	0.367053	0.169707	1.28972	0.950452
PDGFRB	2.16264	0.265984	0.122991	1.20246	0.950452
IRX1	2.13875	0.493025	0.23052	1.40739	0.950452
GNLY	2.13144	0.430014	0.201748	1.34725	1.76817
ID4	2.12995	0.549193	0.257843	1.46327	1.76817
ENPP2	2.12566	0.427843	0.201275	1.34522	1.76817
PLD1	2.12	0.284093	0.134006	1.21764	1.76817
ITGB3	2.10815	0.441858	0.209595	1.35835	1.76817
MET	2.09807	0.422204	0.201234	1.33997	1.76817
LPL	2.09014	0.674264	0.322592	1.59578	1.76817
GABRP	2.0894	0.819043	0.391999	1.76423	1.76817
VIM	2.06652	0.299691	0.145023	1.23088	1.76817
SOX17	2.06264	0.896943	0.434852	1.86212	1.76817
EIF2AK3	2.06235	0.20493	0.0993674	1.15263	1.76817
TGF.beta	2.05091	0.293732	0.14322	1.22581	1.76817
TGFB1	2.05091	0.293732	0.14322	1.22581	1.76817
CD24	2.03411	0.503064	0.247314	1.41722	1.76817
TCEAL1	2.02147	0.387197	0.191542	1.30785	1.76817
BCAS1	2.01513	0.508027	0.252106	1.4221	1.76817
HLA.A	2.01127	0.324258	0.161221	1.25202	1.76817
MME	2.01124	0.514566	0.255846	1.42856	1.76817
HLA.B	2.00525	0.312908	0.156044	1.24221	1.76817
LRRC32	2.00384	0.254113	0.126813	1.1926	1.76817
ITGAV	2.00286	0.280644	0.140122	1.21474	1.76817
ITPR1	1.99384	0.313541	0.157255	1.24275	1.76817
CXorf36	1.98355	0.333058	0.16791	1.25968	1.76817
FHL1	1.98149	0.489941	0.247259	1.40439	1.76817
IL4R	1.98096	0.365227	0.184369	1.28808	1.76817
EFNA5	1.97811	0.435724	0.220272	1.35259	1.76817
SLPI	1.97009	0.584223	0.296547	1.49923	1.76817
NRXN1	1.96552	0.563212	0.286546	1.47755	1.76817
GZMH	1.96125	0.443597	0.226181	1.35999	1.76817
VIT	1.95383	0.61356	0.314029	1.53003	1.76817
IKZF3	1.95306	0.410753	0.210312	1.32938	1.76817
Endothelial.cells	1.94471	0.255165	0.13121	1.19347	1.76817
IL6R	1.9442	0.286514	0.147369	1.21969	1.76817
RAC2	1.93751	0.323904	0.167176	1.25171	1.76817
LTBP1	1.93313	0.233798	0.120943	1.17593	1.76817
MMP3	1.92463	0.483593	0.251266	1.39822	1.76817
CCL7	1.92185	0.8347	0.434322	1.78349	1.76817
TUBA4A	1.91542	0.284058	0.1483	1.21761	1.76817
RARRES3	1.91542	0.339488	0.177239	1.26531	1.76817
IL2RB	1.90759	0.365636	0.191674	1.28845	1.76817
PIK3CD	1.89296	0.264991	0.139987	1.20163	1.76817
HK2	1.89076	0.308637	0.163234	1.23854	1.76817
HLA.DMA	1.88857	0.24738	0.130988	1.18705	1.76817
KRT6B	1.87396	0.667634	0.356269	1.58847	1.76817
CDH3	1.85932	0.561678	0.302088	1.47598	1.76817
HDAC5	1.84869	0.209403	0.113271	1.15621	3.09915
JAK3	1.83968	0.424621	0.230813	1.34222	3.09915
ABCA8	1.835	0.495277	0.269906	1.40959	3.09915
DCN	1.83102	0.33568	0.18333	1.26197	3.09915
BCL2L1	1.82761	0.158784	0.0868808	1.11635	3.09915
GZMM	1.81663	0.459693	0.253047	1.37525	3.09915
DPT	1.81612	0.370524	0.20402	1.29282	3.09915
CFD	1.81111	0.526659	0.290793	1.44059	3.09915
LEFTY2	1.81071	0.542028	0.299345	1.45602	3.09915
BMP6	1.80407	0.355825	0.197234	1.27972	3.09915
GRB2	1.80142	0.158149	0.087791	1.11585	3.09915
SNAI1	1.79878	0.571201	0.317549	1.48576	3.09915
RORB	1.79047	0.380796	0.212679	1.30206	3.09915
PDE9A	1.76582	0.282466	0.159963	1.21627	3.09915
DDR2	1.76293	0.243596	0.138177	1.18394	3.09915
TIGIT	1.76018	0.373123	0.21198	1.29515	3.09915
ACVRL1	1.73404	0.261347	0.150715	1.1986	3.09915
CRYAB	1.72955	0.519349	0.300279	1.43331	3.09915
ANGPT1	1.72723	0.472577	0.273604	1.38759	3.09915
KAT2B	1.726	0.166361	0.0963854	1.12222	3.09915
SERPINH1	1.7253	0.294029	0.170421	1.22606	3.09915
ID1	1.7182	0.279102	0.162439	1.21344	3.09915
BDNF	1.71819	0.590321	0.343572	1.50558	3.09915
CXADR	1.71673	0.261882	0.152547	1.19904	3.09915
SHE	1.71612	0.221681	0.129176	1.16609	3.09915
CD68	1.71378	0.296859	0.173219	1.22847	3.09915
NDP	1.71015	0.763	0.446161	1.69702	3.09915
WNT10A	1.70648	0.379005	0.222098	1.30044	3.09915
MIA	1.69717	0.482634	0.284377	1.39729	3.09915
RUNX3	1.67525	0.242036	0.144477	1.18266	3.09915
IL11RA	1.67147	0.271324	0.162326	1.20691	3.09915
TNN	1.66952	0.360736	0.216072	1.28408	3.09915
CYBB	1.66596	0.252614	0.151633	1.19136	3.09915
HLA.C	1.65628	0.238532	0.144017	1.17979	3.09915
PALMD	1.65542	0.295633	0.178586	1.22742	3.09915
ROCK1	1.65183	0.149091	0.0902579	1.10887	3.09915
RORA	1.6478	0.274311	0.166471	1.20942	3.09915
MYC	1.64699	0.601382	0.365141	1.51717	3.09915
CXCL10	1.64171	0.416223	0.25353	1.33443	3.09915
MFNG	1.61939	0.253395	0.156476	1.19201	3.09915
ATP10B	1.61847	0.696369	0.430265	1.62042	3.09915
FGF18	1.61556	0.365143	0.226016	1.28801	3.09915
COL9A3	1.61349	0.403053	0.249801	1.3223	3.09915
IDO1	1.6021	0.539732	0.33689	1.4537	3.09915
FAM124B	1.59245	0.365765	0.229687	1.28856	4.42736
CD34	1.58506	0.263722	0.166379	1.20057	4.42736
TLR4	1.58149	0.194328	0.122876	1.14419	4.42736
ITGB6	1.57282	0.426033	0.270872	1.34353	4.42736
NPR1	1.56177	0.405501	0.259642	1.32455	4.42736
TLX1	1.55566	0.690295	0.443732	1.61361	4.42736
CXCL12	1.55076	0.347062	0.223801	1.27197	4.42736
VEGFA	1.54966	0.357718	0.230836	1.2814	4.42736
TAP2	1.5414	0.261158	0.169429	1.19844	4.42736
CD84	1.5304	0.20624	0.134763	1.15368	4.42736
BMPR2	1.51976	0.184901	0.121665	1.13674	4.42736
PFDN2	1.51878	0.127761	0.0841207	1.0926	4.42736
KRT7	1.5162	0.316856	0.20898	1.24561	4.42736
CCND2	1.51294	0.21145	0.139761	1.15785	4.42736
GRIA3	1.50772	0.48379	0.320875	1.39841	4.42736
PIK3R5	1.48771	0.292995	0.196944	1.22518	4.42736
DLL1	1.4873	0.28011	0.188335	1.21429	4.42736
BMP5	1.48696	0.560399	0.376876	1.47468	4.42736
HOXB13	1.48668	0.343331	0.230938	1.26868	4.42736
ECM2	1.47935	0.222024	0.150083	1.16637	4.42736
CCR5	1.46969	0.196276	0.133549	1.14574	4.42736
CDCA8	1.4424	0.417287	0.289301	1.33541	4.42736
CDH5	1.43707	0.2216	0.154202	1.16603	4.42736
CDKN2A	1.43284	0.334824	0.233679	1.26122	4.42736
WNT6	1.4284	0.506317	0.354465	1.42042	4.42736
FOXC2	1.42733	0.314898	0.220621	1.24392	4.42736
SERBP1	1.42329	0.135205	0.0949944	1.09825	4.42736
F3	1.41483	0.375153	0.265158	1.29698	4.42736
ZEB1	1.4148	0.142708	0.100868	1.10398	4.42736
CXCL13	1.40769	0.610221	0.433491	1.52649	4.42736
AGTR1	1.40619	0.438336	0.311718	1.35504	4.42736
CDKN1B	1.40544	0.239972	0.170745	1.18097	4.42736
TTYH1	1.39475	0.532193	0.381569	1.44613	4.42736
IRF6	1.39303	0.218617	0.156937	1.16362	4.42736
PDCD1LG2	1.39222	0.231878	0.166552	1.17436	4.42736
PDL2	1.39222	0.231878	0.166552	1.17436	4.42736
TMEM45B	1.3912	0.300288	0.215849	1.23139	4.42736
POPDC3	1.37363	0.479865	0.34934	1.39461	6.38191
MMP9	1.35777	0.511228	0.37652	1.42526	6.38191
CACNA2D3	1.35234	0.326987	0.241794	1.25439	6.38191
GRIN1	1.34099	0.621511	0.463471	1.53849	6.38191
NTRK2	1.32908	0.364229	0.274046	1.28719	6.38191
ISM1	1.32817	0.295806	0.222717	1.22757	6.38191
ZFYVE9	1.31839	0.146432	0.111069	1.10683	6.38191
CDC14B	1.31637	0.183192	0.139165	1.13539	6.38191
HGF	1.31419	0.190406	0.144885	1.14108	6.38191
WNT11	1.31258	0.240203	0.183001	1.18116	6.38191
PTCH1	1.30776	0.254339	0.194485	1.19279	6.38191
VCAN	1.30283	0.201347	0.154546	1.14977	6.38191
ENO1	1.30181	0.165484	0.127118	1.12154	6.38191
MAPK10	1.29933	0.335517	0.258223	1.26183	6.38191
CLEC14A	1.29328	0.193023	0.149251	1.14316	6.38191
CREBBP	1.29291	0.106004	0.0819887	1.07624	6.38191
SPP1	1.28928	0.572694	0.444196	1.4873	6.38191
CNTFR	1.28914	0.384896	0.298569	1.30577	6.38191
FLI1	1.28903	0.166682	0.129307	1.12247	6.38191
CXCR6	1.28582	0.336145	0.261424	1.26238	6.38191
LINC02381	1.2838	0.125186	0.0975123	1.09065	6.38191
CXCL9	1.25	0.313144	0.250515	1.24241	6.38191
MEOX2	1.24716	0.2584	0.20719	1.19615	6.38191
HLA.DRA	1.24423	0.149145	0.11987	1.10891	6.38191
BMP7	1.23867	0.253286	0.204482	1.19192	6.38191
B7.H3	1.23811	0.142892	0.115411	1.10412	6.38191
CD276	1.23811	0.142892	0.115411	1.10412	6.38191
NRXN3	1.23805	0.305845	0.247037	1.23614	6.38191
FUT3	1.22144	0.464503	0.38029	1.37984	6.38191
BCL6B	1.21202	0.222358	0.183461	1.16664	6.38191
PIK3R1	1.21023	0.185627	0.153381	1.13731	6.38191
JAK1	1.2001	0.104203	0.0868286	1.0749	6.38191
CD1E	1.19999	0.278329	0.231943	1.21279	6.38191
IL7R	1.19598	0.299529	0.250447	1.23074	6.38191
GDF5	1.17796	0.388542	0.329843	1.30907	8.69593
BAD	1.17136	0.130677	0.11156	1.09481	8.69593
SMO	1.16982	0.167333	0.143041	1.12298	8.69593
GRB7	1.15	0.232252	0.201959	1.17467	8.69593
IL12RB2	1.14385	0.309725	0.270775	1.23947	8.69593
FGFR4	1.11742	0.31697	0.283661	1.24571	8.69593
RNF103	1.11587	0.162609	0.145723	1.11931	8.69593
GRIN2A	1.11463	0.373954	0.335496	1.2959	8.69593
RNASE2	1.10751	0.297725	0.268824	1.2292	8.69593
LAMB3	1.10689	0.257121	0.232291	1.19509	8.69593
FGF12	1.09982	0.249188	0.226571	1.18854	8.69593
CACNG6	1.09545	0.411479	0.375628	1.33005	8.69593
PRKAA2	1.09315	0.32858	0.30058	1.25578	8.69593
CALML5	1.08959	0.666534	0.61173	1.58725	8.69593
TGFB2	1.08811	0.234033	0.215082	1.17612	8.69593
SKP1	1.06753	0.123961	0.116119	1.08972	8.69593
RASAL1	1.06318	0.314889	0.296177	1.24392	8.69593
TGFBR2	1.05965	0.168741	0.159242	1.12408	8.69593
AXIN2	1.0577	0.105866	0.10009	1.07614	8.69593
LEP	1.0543	0.481381	0.456589	1.39608	8.69593
CSF3R	1.05327	0.211335	0.200646	1.15776	8.69593
EYA1	1.05276	0.356505	0.33864	1.28032	8.69593
MMP14	1.0441	0.195809	0.187539	1.14537	8.69593
SP1	1.04352	0.114759	0.109973	1.08279	8.69593
GPX3	1.02946	0.290918	0.282594	1.22342	8.69593
ISG15	1.02361	0.26735	0.261184	1.20359	8.69593
SPRY4	1.01515	0.145172	0.143005	1.10586	8.69593
TAPBP	1.015	0.0934969	0.0921147	1.06695	8.69593
KCNB1	1.01359	0.274241	0.270563	1.20936	8.69593
COL7A1	1.0121	0.289795	0.286329	1.22247	8.69593
MSR1	1.00839	0.146288	0.145071	1.10672	8.69593
PCK1	0.998157	0.365829	0.366505	1.28862	10.8889
LAMC2	0.99531	0.318103	0.319602	1.24669	10.8889
COL4A6	0.994002	0.270092	0.271722	1.20588	10.8889
GPR160	0.992985	0.222677	0.22425	1.1669	10.8889
CCNA1	0.989523	0.309978	0.31326	1.23969	10.8889
NSD3	0.987438	0.123924	0.1255	1.08969	10.8889
SMAD3	0.986292	0.159855	0.162077	1.11717	10.8889
FGF10	0.981145	0.29839	0.304124	1.22977	10.8889
THBS2	0.977733	0.180435	0.184544	1.13323	10.8889
BBC3	0.970367	0.135642	0.139784	1.09858	10.8889
IL2RA	0.96872	0.313066	0.323175	1.24235	10.8889
FREM2	0.966502	0.380999	0.394204	1.30224	10.8889
ACVR1C	0.963399	0.360279	0.373967	1.28367	10.8889
LAD1	0.96181	0.218616	0.227296	1.16362	10.8889
TIMP4	0.957488	0.352241	0.36788	1.27654	10.8889
ROBO4	0.948255	0.148881	0.157005	1.10871	10.8889
IL13RA1	0.937554	0.0788056	0.0840545	1.05614	10.8889
KDR	0.936767	0.109031	0.116391	1.0785	10.8889
MED1	0.935761	0.0779094	0.0832577	1.05549	10.8889
IL22RA2	0.922524	0.365724	0.396439	1.28853	10.8889
PIK3CA	0.917235	0.110708	0.120698	1.07976	10.8889
AKT3	0.909088	0.131697	0.144867	1.09558	10.8889
CDH2	0.906938	0.195987	0.216098	1.14551	10.8889
GATA4	0.905961	0.31286	0.345335	1.24217	10.8889
THBS1	0.904158	0.205728	0.227535	1.15327	10.8889
MAPK3	0.898235	0.0888084	0.0988699	1.06349	10.8889
CXCL5	0.874464	0.419406	0.479615	1.33738	10.8889
Apoptosis	0.87385	0.359306	0.411176	1.28281	10.8889
BAX	0.873232	0.0667004	0.0763833	1.04732	10.8889
SLC44A4	0.865954	0.195792	0.226099	1.14535	10.8889
SMAD5	0.847478	0.0910163	0.107397	1.06512	10.8889
PLCE1	0.843607	0.168538	0.199783	1.12392	10.8889
SMAD1	0.835469	0.0630079	0.0754162	1.04464	10.8889
LEMD1	0.833881	0.309825	0.371546	1.23956	10.8889
MAPK1	0.823233	0.0647154	0.0786114	1.04588	10.8889
JAG1	0.82319	0.108492	0.131794	1.0781	10.8889
CMKLR1	0.820634	0.0873901	0.106491	1.06245	10.8889
BMP4	0.815647	0.214238	0.262661	1.16009	10.8889
PPARGC1A	0.809571	0.2346	0.289783	1.17658	10.8889
CHRNA5	0.799142	0.264769	0.331317	1.20144	10.8889
SOX2	0.790875	0.402837	0.509356	1.32211	10.8889
DSC2	0.788021	0.103285	0.131069	1.07422	10.8889
Hypoxia	0.78787	0.355652	0.45141	1.27956	10.8889
NCAM1	0.784164	0.247047	0.315045	1.18678	10.8889
HLA.DQB1	0.780847	0.215673	0.276203	1.16125	10.8889
WNT2	0.76997	0.193506	0.251317	1.14354	10.8889
HLA.DRB1	0.764029	0.123764	0.161989	1.08957	10.8889
EIF4E2	0.757845	0.0930177	0.12274	1.0666	10.8889
DDB2	0.756255	0.151264	0.200017	1.11054	10.8889
MAP3K12	0.756133	0.125319	0.165736	1.09075	10.8889
SHMT2	0.738872	0.130843	0.177085	1.09493	10.8889
ETV7	0.726001	0.176414	0.242994	1.13007	10.8889
PSAT1	0.721495	0.205697	0.285097	1.15324	10.8889
ACVR1B	0.715804	0.0874685	0.122196	1.0625	10.8889
PRKACB	0.715754	0.134478	0.187882	1.0977	10.8889
TCF7L1	0.691054	0.160188	0.231802	1.11743	10.8889
NETO2	0.688074	0.146885	0.213473	1.10718	10.8889
CDKN2D	0.683942	0.142881	0.208909	1.10411	10.8889
FZD9	0.679577	0.200932	0.295672	1.14944	10.8889
BAIAP2L1	0.671366	0.0914494	0.136214	1.06544	10.8889
SIX1	0.666052	0.178787	0.268428	1.13193	10.8889
HLA.DPA1	0.660079	0.0920277	0.139419	1.06587	10.8889
HNF1A	0.655002	0.263375	0.402098	1.20028	10.8889
PRKX	0.646826	0.162635	0.251435	1.11933	10.8889
CD19	0.635607	0.219437	0.345241	1.16428	10.8889
LTB	0.622226	0.173603	0.279003	1.12787	10.8889
NUMBL	0.621867	0.0831025	0.133634	1.05929	10.8889
PGK1	0.621426	0.077656	0.124964	1.0553	10.8889
SIDT1	0.599147	0.121113	0.202143	1.08757	10.8889
SHC4	0.595283	0.199694	0.33546	1.14845	10.8889
PPP2R1A	0.576687	0.0446378	0.0774039	1.03142	10.8889
ASPN	0.563715	0.164236	0.291346	1.12057	10.8889
HBB	0.544724	0.295209	0.541943	1.22706	10.8889
OAS3	0.539415	0.104069	0.192929	1.0748	10.8889
ARID1A	0.534591	0.0469361	0.087798	1.03307	10.8889
FGF13	0.53277	0.0961963	0.180559	1.06895	10.8889
JAK2	0.531006	0.0624889	0.11768	1.04427	10.8889
WT1	0.526459	0.171608	0.325966	1.12631	10.8889
GNG4	0.515619	0.238808	0.463149	1.18002	10.8889
PPARG	0.514537	0.116842	0.227081	1.08436	10.8889
OLFML2B	0.502348	0.0976116	0.194311	1.07	10.8889
FSTL3	0.498974	0.112115	0.224692	1.08081	10.8889
GHR	0.494104	0.109856	0.222334	1.07912	10.8889
cytotoxicity	0.481718	0.133025	0.276147	1.09659	10.8889
CKB	0.462109	0.103693	0.224391	1.07452	10.8889
HSPA2	0.461404	0.103175	0.223611	1.07413	10.8889
MAP2K4	0.455492	0.0454872	0.099864	1.03203	10.8889
SLC2A1	0.454863	0.0832793	0.183086	1.05942	10.8889
TLE3	0.454146	0.0500311	0.110165	1.03529	10.8889
MLH1	0.411067	0.0317794	0.0773094	1.02227	10.8889
COL2A1	0.40491	0.0749732	0.18516	1.05334	10.8889
FZD8	0.402376	0.0602437	0.14972	1.04264	10.8889
PAX5	0.383106	0.134744	0.351715	1.0979	10.8889
RPS6KB1	0.381686	0.0346186	0.0906993	1.02429	10.8889
FBN1	0.381011	0.0550177	0.144399	1.03887	10.8889
GPC4	0.379871	0.0836939	0.220322	1.05973	10.8889
FOXP3	0.371396	0.0783221	0.210886	1.05579	10.8889
Treg	0.371396	0.0783221	0.210886	1.05579	10.8889
PIK3CG	0.370659	0.0458876	0.1238	1.03232	10.8889
GSK3B	0.369552	0.0285179	0.0771688	1.01996	10.8889
ERBB4	0.367485	0.0891534	0.242604	1.06375	10.8889
AREG	0.358146	0.191415	0.534461	1.14188	10.8889
HLA.DQA1	0.354917	0.180367	0.508193	1.13317	10.8889
PECAM1	0.349453	0.0466046	0.133364	1.03283	10.8889
APH1B	0.343966	0.0406918	0.118302	1.02861	10.8889
TNKS2	0.343847	0.0347422	0.10104	1.02437	10.8889
CEACAM6	0.341415	0.18777	0.549975	1.139	10.8889
JAG2	0.337316	0.0964021	0.285792	1.0691	10.8889
ITGA6	0.335792	0.0527513	0.157095	1.03724	10.8889
ERBB2	0.330171	0.0563052	0.170533	1.0398	10.8889
DLL3	0.328609	0.12578	0.382764	1.0911	10.8889
WNT5A	0.322183	0.056782	0.176241	1.04014	10.8889
MLLT3	0.309757	0.0411922	0.132982	1.02896	10.8889
PAX8	0.306701	0.0975362	0.318018	1.06994	10.8889
HOXA5	0.288575	0.0661368	0.229184	1.04691	10.8889
PLA2G3	0.262196	0.0874745	0.333623	1.06251	10.8889
IL20RA	0.25751	0.0455168	0.176757	1.03205	10.8889
BNIP3	0.250355	0.0545701	0.217971	1.03855	10.8889
GATA3	0.247419	0.0501917	0.202861	1.0354	10.8889
HDAC1	0.241149	0.0336698	0.139623	1.02361	10.8889
ZFPM2	0.237133	0.0387193	0.163281	1.0272	10.8889
TSPAN1	0.232268	0.0659447	0.283916	1.04677	10.8889
NEO1	0.228167	0.0260184	0.114032	1.0182	10.8889
STAT1	0.225919	0.0385145	0.170479	1.02706	10.8889
HMGA1	0.219499	0.0476999	0.217312	1.03362	10.8889
MHC2	0.216923	0.0354048	0.163214	1.02484	10.8889
FAM198B	0.211647	0.0289471	0.136771	1.02027	10.8889
MUC1	0.197426	0.0438626	0.222173	1.03087	10.8889
BORCS7	0.192114	0.0220646	0.114852	1.01541	10.8889
THY1	0.185723	0.0307907	0.165788	1.02157	10.8889
HDAC2	0.170359	0.0196335	0.115248	1.0137	10.8889
BMPR1A	0.166334	0.0204269	0.122807	1.01426	10.8889
HOXA7	0.161465	0.0362904	0.224757	1.02547	10.8889
BAG1	0.159367	0.0152834	0.0959001	1.01065	10.8889
SPN	0.151033	0.0228999	0.151622	1.016	10.8889
ADD1	0.125791	0.0141464	0.11246	1.00985	10.8889
PLA2G4F	0.121742	0.0341706	0.280681	1.02397	10.8889
CEACAM5	0.120878	0.0482367	0.399052	1.034	10.8889
RB1	0.109829	0.0100848	0.0918232	1.00701	10.8889
ZBTB16	0.10449	0.0389323	0.372595	1.02735	10.8889
GLI3	0.0815783	0.0127398	0.156166	1.00887	10.8889
BCL2	0.0783128	0.00950936	0.121428	1.00661	10.8889
IL24	0.0566477	0.0226854	0.400464	1.01585	10.8889
TNF	0.0445492	0.0104461	0.234486	1.00727	10.8889
PARP4	0.0439742	0.00397127	0.0903092	1.00276	10.8889
DKK2	0.0397372	0.00920109	0.231549	1.0064	10.8889
HOXA9	0.0372524	0.00900921	0.241842	1.00626	10.8889
SERPINB5	0.036235	0.0139261	0.384329	1.0097	10.8889
THBS4	0.0339693	0.00797128	0.234661	1.00554	10.8889
ITGB1	0.0116441	0.00181864	0.156185	1.00126	10.8889
MUS81	0.00456122	0.000747754	0.163937	1.00052	10.8889
SHC2	-0.000578175	-0.000121326	0.209843	0.999916	19.9241
ZIC2	-0.00629185	-0.00214922	0.341588	0.998511	19.9241
COL27A1	-0.0138232	-0.00291741	0.211052	0.99798	19.9241
CLDN3	-0.0200941	-0.00429303	0.213646	0.997029	19.9241
SMAD4	-0.0213105	-0.00226581	0.106324	0.998431	19.9241
PLA1A	-0.0279594	-0.00821588	0.29385	0.994321	19.9241
BRCAness_fitted_to_DNAscar	-0.0321014	-0.00864304	0.269242	0.994027	19.9241
FGFR2	-0.0348137	-0.0059894	0.172041	0.995857	19.9241
AGT	-0.0377966	-0.011022	0.291614	0.992389	19.9241
NOTCH1	-0.0406665	-0.00500798	0.123148	0.996535	19.9241
PARP1	-0.0530512	-0.00642309	0.121073	0.995558	19.9241
WNT4	-0.055994	-0.0127602	0.227885	0.991194	19.9241
PLAT	-0.0566823	-0.00870513	0.153578	0.993984	19.9241
AXIN1	-0.0655462	-0.00940478	0.143483	0.993502	19.9241
CDC14A	-0.0822893	-0.0170309	0.206963	0.988265	19.9241
NOTCH2	-0.111852	-0.0107719	0.0963049	0.992561	19.9241
CYP4F3	-0.121858	-0.0400223	0.328435	0.97264	19.9241
IL10RA	-0.130107	-0.016824	0.129308	0.988406	19.9241
RBL2	-0.143563	-0.0134804	0.0938989	0.9907	19.9241
RASGRF1	-0.145779	-0.0422291	0.28968	0.971153	19.9241
E2F5	-0.150984	-0.0178475	0.118208	0.987705	19.9241
INHBA	-0.153166	-0.0261045	0.170433	0.982068	19.9241
CDCA7L	-0.157207	-0.022733	0.144605	0.984366	19.9241
LAMA3	-0.183379	-0.0388687	0.211958	0.973418	19.9241
CLDN7	-0.190516	-0.0312468	0.164012	0.978574	19.9241
HAPLN1	-0.193097	-0.0811875	0.420449	0.945279	19.9241
BAIAP3	-0.204691	-0.0589054	0.287777	0.959992	19.9241
TYK2	-0.208726	-0.0294123	0.140913	0.979819	19.9241
WNT5B	-0.220241	-0.0552664	0.250937	0.962417	19.9241
MRE11	-0.244882	-0.0246399	0.100619	0.983066	19.9241
S100A14	-0.251082	-0.0952578	0.379389	0.936105	19.9241
DTX3	-0.26857	-0.0324665	0.120887	0.977747	19.9241
BLVRA	-0.277761	-0.0380434	0.136964	0.973975	19.9241
RBX1	-0.29254	-0.0306213	0.104674	0.978999	19.9241
PRLR	-0.295791	-0.0603872	0.204155	0.959007	19.9241
RPS6KB2	-0.297258	-0.0338713	0.113946	0.976796	19.9241
RPS6KA5	-0.299126	-0.0270583	0.0904577	0.981419	19.9241
IBSP	-0.304002	-0.118125	0.388567	0.921384	19.9241
RAD52	-0.313528	-0.0368297	0.117468	0.974795	19.9241
NUPR1	-0.333338	-0.037993	0.113977	0.974009	19.9241
FAP	-0.334508	-0.0535758	0.160163	0.963545	19.9241
NOTCH3	-0.33949	-0.0319018	0.0939695	0.97813	19.9241
NASP	-0.346327	-0.0455568	0.131543	0.968916	19.9241
PHGDH	-0.348888	-0.0507792	0.145546	0.965415	19.9241
FGF1	-0.353292	-0.0667743	0.189006	0.95477	19.9241
EP300	-0.354827	-0.0274426	0.0773407	0.981158	19.9241
CAMK2B	-0.369885	-0.135421	0.366117	0.910404	19.9241
TNKS	-0.379456	-0.0370871	0.0977376	0.974621	19.9241
WDR77	-0.428724	-0.0383362	0.0894193	0.973777	19.9241
TBC1D9	-0.430735	-0.0810147	0.188085	0.945392	19.9241
CLDN1	-0.434762	-0.118528	0.272628	0.921127	19.9241
SPDEF	-0.442437	-0.0883104	0.1996	0.940624	19.9241
OCLN	-0.450835	-0.08094	0.179533	0.945441	19.9241
FOXA1	-0.451131	-0.0773289	0.171411	0.947811	19.9241
SIGIRR	-0.460264	-0.0577321	0.125432	0.960773	19.9241
NRCAM	-0.465756	-0.145477	0.312346	0.90408	19.9241
CACNG1	-0.474383	-0.124575	0.262605	0.917274	19.9241
IL20RB	-0.484704	-0.106698	0.22013	0.928711	19.9241
FST	-0.505731	-0.117412	0.232162	0.92184	19.9241
HEG1	-0.508408	-0.0820819	0.161449	0.944693	19.9241
HEMK1	-0.511887	-0.0557508	0.108912	0.962094	19.9241
claudin_low_lin	-0.514227	-0.109304	0.21256	0.927035	19.9241
EYA2	-0.51461	-0.107737	0.209356	0.928043	19.9241
ETV4	-0.518944	-0.148988	0.287098	0.901883	19.9241
C5orf38	-0.53653	-0.0976783	0.182056	0.934536	19.9241
S100A7	-0.586166	-0.21862	0.372966	0.859387	19.9241
GJB2	-0.590759	-0.159637	0.270224	0.89525	19.9241
CDH1	-0.596853	-0.117301	0.196532	0.921911	19.9241
TCF4	-0.607468	-0.0877999	0.144534	0.940957	19.9241
HLA.DPB1	-0.608648	-0.0871797	0.143235	0.941361	19.9241
CD44	-0.636691	-0.0979179	0.153792	0.934381	19.9241
HLA.DMB	-0.640642	-0.0831825	0.129842	0.943973	19.9241
ATM	-0.640986	-0.0802844	0.125251	0.945871	19.9241
MDM2	-0.723145	-0.0769976	0.106476	0.948029	19.9241
MIS18A	-0.72881	-0.0905985	0.12431	0.939133	19.9241
NOD2	-0.729883	-0.129238	0.177067	0.914314	19.9241
MAPK8IP2	-0.733995	-0.154876	0.211004	0.89821	19.9241
TP53	-0.745892	-0.0657938	0.0882082	0.955419	19.4498
JCAD	-0.768049	-0.115663	0.150594	0.922958	19.4498
SMURF2	-0.782364	-0.0518221	0.0662378	0.964717	19.4498
FNBP1	-0.791192	-0.0892818	0.112845	0.939991	19.4498
EYA4	-0.823602	-0.233167	0.283106	0.850765	18.5598
ALDOA	-0.858829	-0.109577	0.127588	0.92686	18.1126
FXYD3	-0.859794	-0.127333	0.148098	0.915522	18.1126
PSMB7	-0.864332	-0.0690631	0.0799035	0.953257	18.1126
CLEC5A	-0.874537	-0.2603	0.297644	0.834914	18.1126
RASGRF2	-0.875172	-0.177864	0.203234	0.884011	18.1126
PIK3R3	-0.95843	-0.162513	0.169561	0.893468	17.0624
DDX39A	-0.97586	-0.137284	0.14068	0.909229	17.0624
HOXB3	-1.00362	-0.139812	0.139307	0.907637	16.3886
CDC25B	-1.01376	-0.1223	0.12064	0.918722	16.3886
TMPRSS4	-1.02008	-0.43621	0.427623	0.739073	16.3886
BRCAness	-1.03995	-0.171525	0.164935	0.887904	16.3886
SMC1B	-1.04035	-0.384201	0.369301	0.766203	16.3886
PTEN	-1.04178	-0.142942	0.137209	0.905671	16.3886
POLD1	-1.06737	-0.193932	0.181692	0.87422	15.4253
CDKN2C	-1.07851	-0.175523	0.162746	0.885447	15.4253
GTF2H2	-1.08349	-0.101937	0.0940823	0.931781	15.4253
CACNA1D	-1.10996	-0.231753	0.208794	0.8516	15.4253
WRN	-1.12079	-0.095547	0.0852495	0.935917	15.4253
EIF4EBP1	-1.12612	-0.17448	0.154939	0.886087	15.4253
DNAJC12	-1.1371	-0.256806	0.225844	0.836939	15.4253
NSD1	-1.14253	-0.119012	0.104165	0.920818	15.4253
NCAPH2	-1.14296	-0.0681651	0.0596391	0.95385	15.4253
CACNA1H	-1.14772	-0.283936	0.247391	0.821347	15.4253
EIF3B	-1.19485	-0.113601	0.095075	0.924278	14.622
FLT3	-1.20006	-0.370834	0.309012	0.773335	14.622
DTX4	-1.20024	-0.21555	0.179589	0.861218	14.622
KIAA0040	-1.21256	-0.182775	0.150736	0.881007	14.622
PALB2	-1.24459	-0.137113	0.110167	0.909337	13.6398
PBX3	-1.29228	-0.198851	0.153876	0.871244	13.6398
MLPH	-1.30953	-0.213782	0.16325	0.862274	13.6398
XRCC3	-1.34922	-0.215082	0.159412	0.861497	13.0512
IFN.gamma	-1.35216	-0.802112	0.593209	0.573509	13.0512
HDAC6	-1.36444	-0.116159	0.0851332	0.922641	13.0512
CDC7	-1.36993	-0.279788	0.204235	0.823712	13.0512
NEIL1	-1.38964	-0.199289	0.14341	0.87098	13.0512
MYCN	-1.39053	-0.311768	0.224208	0.805654	13.0512
BMPR1B	-1.44372	-0.401897	0.278375	0.756863	12.3767
EFNA3	-1.4516	-0.302136	0.20814	0.811051	12.3767
WNT7B	-1.45673	-0.269969	0.185326	0.829337	12.3767
SFN	-1.46859	-0.224801	0.153073	0.855713	12.3767
NUDT1	-1.47493	-0.150038	0.101725	0.901227	12.3767
EGF	-1.48393	-0.32492	0.218959	0.798343	12.3767
Basal	-1.49742	-0.11253	0.0751498	0.924964	12.3767
CXXC5	-1.50643	-0.249301	0.165492	0.841304	12.3767
LRP2	-1.50679	-0.394244	0.261645	0.760888	12.3767
CHAD	-1.50737	-0.347823	0.230748	0.785769	12.3767
PYCARD	-1.53065	-0.240898	0.157382	0.846218	12.3767
PDGFB	-1.60246	-0.190007	0.118572	0.876602	11.8555
ZNF205	-1.60856	-0.222212	0.138143	0.85725	11.8555
PPP2R2C	-1.63869	-0.42966	0.262198	0.742437	11.8555
SKA3	-1.64695	-0.53687	0.325978	0.689264	11.8555
HIST1H1C	-1.67192	-0.206357	0.123425	0.866723	11.4478
AR	-1.6754	-0.324113	0.193454	0.79879	11.4478
SUV39H2	-1.69476	-0.221851	0.130904	0.857465	11.4478
RAD51C	-1.70503	-0.258554	0.151642	0.835925	11.4478
SYTL4	-1.73328	-0.269086	0.155247	0.829845	11.4478
FLRT3	-1.77319	-0.392967	0.221616	0.761562	10.8889
NPEPPS	-1.81007	-0.143042	0.0790255	0.905608	10.8889
ST6GALNAC2	-1.81077	-0.352855	0.194865	0.783033	10.8889
PARP2	-1.81449	-0.188259	0.103753	0.877664	10.8889
MMP11	-1.8323	-0.679471	0.37083	0.624394	10.8889
CKMT1A	-1.83448	-0.441169	0.240487	0.736537	10.8889
LEF1	-1.86095	-0.299361	0.160865	0.812612	10.8889
differentation	-1.86592	-0.327822	0.175689	0.796738	10.8889
ACTR3B	-1.89583	-0.202704	0.106921	0.868921	8.69593
STC1	-1.95375	-0.642052	0.328626	0.640801	8.69593
PTGER3	-2.04369	-0.366348	0.179258	0.775744	6.38191
RASGRP1	-2.0438	-0.726459	0.355445	0.604386	6.38191
PRKDC	-2.0679	-0.197725	0.0956162	0.871924	6.38191
SLC39A6	-2.07261	-0.409267	0.197464	0.753006	6.38191
TBX1	-2.07635	-0.427608	0.205942	0.743494	6.38191
DHRS2	-2.08402	-0.956834	0.459129	0.515186	6.38191
p53	-2.10633	-0.382027	0.181371	0.767359	6.38191
TFDP1	-2.10835	-0.161126	0.076423	0.894327	6.38191
CDKN2B	-2.10844	-0.373044	0.176928	0.772152	6.38191
NEIL3	-2.11132	-0.707697	0.335192	0.612297	6.38191
TTK	-2.13346	-0.642887	0.301335	0.64043	4.42736
CBLC	-2.14625	-0.348925	0.162574	0.785169	4.42736
PIK3R2	-2.17946	-0.264047	0.121152	0.832749	4.42736
CA12	-2.1883	-0.425091	0.194256	0.744792	4.42736
HDAC10	-2.2205	-0.228717	0.103002	0.853393	4.42736
MTOR	-2.24904	-0.190682	0.084784	0.876191	4.42736
BLM	-2.29522	-0.54767	0.238613	0.684124	3.09915
LFNG	-2.31418	-0.378057	0.163365	0.769473	3.09915
CKS1B	-2.32623	-0.266937	0.114751	0.831082	3.09915
BRCA2	-2.35827	-0.416218	0.176493	0.749387	3.09915
ORC6	-2.36104	-0.750262	0.317768	0.594495	3.09915
COMP	-2.36215	-0.535315	0.226622	0.690008	3.09915
ARNT2	-2.3903	-0.578542	0.242037	0.66964	3.09915
HIST3H2BB	-2.39251	-0.434324	0.181535	0.74004	3.09915
Her2	-2.41031	-0.125102	0.0519028	0.916939	3.09915
COL11A1	-2.48792	-1.05066	0.422302	0.482748	1.76817
GGH	-2.5014	-0.518426	0.207255	0.698133	1.76817
RAD51	-2.56298	-0.795698	0.310458	0.576065	1.76817
CCNE1	-2.56611	-0.595426	0.232035	0.661849	1.76817
BMP8A	-2.57948	-0.476418	0.184695	0.71876	1.76817
CDKN3	-2.73689	-0.753705	0.275388	0.593079	0.950452
RBL1	-2.76782	-0.358592	0.129558	0.779925	0.950452
MELK	-2.76976	-0.890053	0.321346	0.539594	0.950452
ESR1	-2.81344	-0.684647	0.243349	0.622158	0.704353
FAM214A	-2.8629	-0.518622	0.181153	0.698038	0.704353
MAD2L1	-2.86777	-0.502902	0.175363	0.705686	0.704353
CDC25A	-2.87644	-1.04399	0.362947	0.484983	0.704353
NUF2	-2.87655	-0.954942	0.331975	0.515862	0.704353
ADCY9	-2.88904	-0.300536	0.104026	0.811951	0.704353
HIST1H2BH	-2.952	-0.56074	0.189952	0.677954	0.421858
TFF3	-3.0159	-1.14247	0.378817	0.452983	0.421858
ANXA9	-3.08768	-0.599554	0.194176	0.659958	0.421858
FANCF	-3.1011	-0.247367	0.0797676	0.842432	0.252845
NAT1	-3.10269	-0.914645	0.294791	0.530475	0.252845
RAC3	-3.12109	-0.428939	0.137433	0.742808	0.252845
CCNE2	-3.13849	-0.668039	0.212853	0.629361	0.252845
KIF14	-3.1596	-0.921068	0.291514	0.528118	0.252845
CDC25C	-3.23525	-0.985997	0.304767	0.504877	0.252845
AURKB	-3.29843	-1.08766	0.329751	0.470524	0
DEPDC1	-3.37198	-0.915242	0.271426	0.530255	0
E2F1	-3.46539	-1.03316	0.298136	0.488639	0
EGLN2	-3.47616	-0.513777	0.1478	0.700386	0
SCUBE2	-3.47841	-0.593357	0.170583	0.662799	0
TRIP13	-3.52646	-0.881119	0.24986	0.542946	0
KIF2C	-3.52985	-0.862056	0.244219	0.550168	0
HDAC11	-3.64672	-0.522569	0.143298	0.696131	0
AURKA	-3.65199	-0.674154	0.184599	0.626699	0
MCM3	-3.74937	-0.383799	0.102364	0.766417	0
ATAD2	-3.76549	-0.528676	0.1404	0.69319	0
IFT140	-3.78418	-0.471453	0.124585	0.721238	0
CDCA5	-3.805	-1.16509	0.306199	0.445937	0
PCNA	-3.93134	-0.551906	0.140386	0.682118	0
LumB	-3.93623	-0.235716	0.0598836	0.849263	0
FGFR3	-4.10742	-1.19403	0.290701	0.437081	0
POLQ	-4.11712	-1.20878	0.293598	0.432635	0
RFC4	-4.11713	-0.356125	0.0864984	0.78126	0
SKP2	-4.13349	-0.347848	0.0841535	0.785755	0
CDC20	-4.16639	-1.03373	0.248112	0.488445	0
UBE2T	-4.1789	-0.990417	0.237004	0.503332	0
CCNA2	-4.26226	-1.07556	0.252345	0.474487	0
CACNG4	-4.34043	-0.871802	0.200856	0.546464	0
PRC1	-4.38914	-1.05074	0.239395	0.482721	0
PGR	-4.42514	-1.74664	0.394708	0.297996	0
FAM83D	-4.43945	-1.05462	0.237556	0.481425	0
MYBL2	-4.44715	-1.51169	0.339924	0.350699	0
prolif	-4.47671	-1.88355	0.420743	0.271016	0
ANLN	-4.48152	-1.2834	0.286375	0.410827	0
SPC25	-4.5403	-1.40586	0.309639	0.377394	0
CDC6	-4.58194	-1.011	0.220649	0.496201	0
AGR2	-4.62858	-1.21836	0.263226	0.429771	0
NDC80	-4.63931	-1.2877	0.277563	0.409603	0
FOXM1	-4.64515	-1.35344	0.291366	0.391358	0
XRCC2	-4.71409	-0.936443	0.198648	0.52252	0
ER_signaling	-4.78892	-0.82925	0.17316	0.562822	0
CEP55	-4.90266	-1.34014	0.27335	0.394982	0
CHEK2	-4.9173	-0.650327	0.132253	0.637136	0
DLGAP5	-5.01467	-1.33099	0.265419	0.397496	0
HIST1H3H	-5.06393	-0.948498	0.187305	0.518172	0
RAD54L	-5.11187	-1.138	0.222619	0.45439	0
PKMYT1	-5.11949	-1.75499	0.342806	0.296275	0
TFF1	-5.18872	-2.18784	0.421654	0.219479	0
IGF1R	-5.21224	-0.812389	0.155862	0.569438	0
BIRC5	-5.28688	-1.53252	0.289872	0.345674	0
EXO1	-5.29509	-1.59448	0.301124	0.331142	0
HELLS	-5.35401	-0.867251	0.161982	0.54819	0
ESPL1	-5.35571	-1.61903	0.302299	0.325555	0
PTTG1	-5.57847	-1.08891	0.195198	0.470117	0
MCM2	-5.88178	-0.731385	0.124347	0.602325	0
MAPT	-6.11356	-1.61675	0.264452	0.32607	0
KIF23	-6.19621	-1.12318	0.181269	0.459081	0
KIFC1	-6.20104	-1.30756	0.210862	0.404003	0
TOP2A	-6.34911	-1.77732	0.279932	0.291725	0
TYMS	-6.35836	-1.29921	0.204332	0.406348	0
CDK1	-6.3617	-1.44871	0.227724	0.366349	0
KIF11	-6.40478	-1.2823	0.20021	0.411139	0
MKI67	-6.4544	-1.71542	0.265775	0.304514	0
ASPM	-6.57676	-1.71566	0.260867	0.304464	0
BRCA1	-6.67053	-0.863402	0.129435	0.549655	0
ELOVL2	-6.69255	-1.82451	0.272618	0.282337	0
CCNB1	-6.87151	-0.987222	0.143669	0.504448	0
CENPF	-7.28078	-1.30185	0.178807	0.405604	0
ROR	-7.62373	-23.9474	3.14116	6.18193e-08	0
RRM2	-7.66024	-1.72759	0.225527	0.301956	0
UBE2C	-8.15956	-1.93978	0.237731	0.260656	0
CCND1	-8.29359	-0.937672	0.11306	0.522074	0

## Sheet: SAM LTZ
Gene Name	Score(d)	Numerator(r)	Denominator(s+s0)	Fold Change	q-value(%)
FOS	9.48258	3.85286	0.406309	14.4486	0
JUN	8.12925	2.0063	0.2468	4.01751	0
NR4A1	6.83531	3.133	0.458355	8.77255	0
PDK4	6.06856	2.18461	0.359989	4.54605	0
PTGS2	5.99587	1.9624	0.327292	3.89709	0
BTG2	5.7746	1.274	0.220621	2.41831	0
IL6	5.65456	2.26225	0.400075	4.79739	0
GADD45G	5.38383	1.53322	0.284782	2.8943	0
SPRY1	5.33467	1.2712	0.238291	2.41363	0
NR4A3	5.2561	2.28424	0.434588	4.87108	0
CCL3L1	5.20291	1.79107	0.344243	3.46071	0
GADD45B	5.10539	1.13299	0.22192	2.19312	0
CCL4	4.99558	1.70811	0.341924	3.26733	0
TMPRSS2	4.9774	1.2088	0.242858	2.31145	0
SCARA5	4.659	1.59053	0.341388	3.01159	0
DUSP6	4.60009	0.784375	0.170513	1.72235	0
LIFR	4.51557	0.858608	0.190144	1.81329	0
EDN1	4.44834	1.20983	0.271972	2.3131	0
FHL1	4.19648	1.14482	0.272804	2.21118	0
TNFSF10	4.05975	0.898664	0.22136	1.86434	0
PLA2G2A	4.05817	1.76752	0.435547	3.40469	0
CRYAB	4.03558	1.04668	0.259364	2.06577	0
ELF3	3.98158	0.9228	0.231767	1.89579	0
PTGDS	3.80398	1.20801	0.317563	2.31018	0
OGN	3.79454	1.21874	0.321183	2.32744	0
SOCS3	3.72295	1.14564	0.307725	2.21245	0
LPL	3.67287	1.14148	0.310788	2.20607	0
COLEC12	3.59327	1.08505	0.301969	2.12146	0
EDNRB	3.56407	0.880005	0.24691	1.84038	0
TSPAN7	3.54156	0.845918	0.238854	1.79741	0
CD36	3.43869	1.3778	0.400676	2.59871	0
PCK1	3.32169	1.24681	0.375354	2.37316	0
HES1	3.30065	0.540221	0.163671	1.4542	0
ADM	3.2819	2.13252	0.649781	4.38482	0
GPX3	3.26769	0.919192	0.281297	1.89106	0
SOCS2	3.19712	0.728511	0.227865	1.65693	0
ACVR1C	3.12582	0.836178	0.267507	1.78531	0
CDC14B	3.05374	0.637646	0.208808	1.55579	0
LEP	3.0482	1.4103	0.462667	2.65793	0
IL1R2	2.94761	1.0199	0.346009	2.02778	0
NRXN1	2.9469	0.797851	0.270743	1.73851	0
ABCA8	2.93325	1.05602	0.360018	2.07919	0
ITGB6	2.92289	0.725625	0.248256	1.65362	0
EGLN3	2.89633	0.545076	0.188196	1.4591	0
GAS1	2.89428	0.836949	0.289173	1.78627	0
CAV1	2.82336	0.71146	0.251991	1.63746	0
CFD	2.80885	0.743627	0.264744	1.67438	0
GPC4	2.80799	0.545995	0.194443	1.46003	0
PDE9A	2.78766	0.531716	0.190739	1.44565	0
SKA3	-2.70045	-0.776143	0.287413	0.583926	0
DHRS2	-2.75833	-1.1013	0.399265	0.466095	0
AURKA	-2.83367	-0.799791	0.282246	0.574432	0
S100A14	-2.86564	-0.633058	0.220913	0.644808	0
DEPDC1	-2.93277	-0.826005	0.281646	0.564089	0
TTK	-3.11269	-0.910622	0.292552	0.531956	0
CCNE1	-3.11676	-0.655372	0.210274	0.634912	0
KIF2C	-3.17241	-0.929063	0.292857	0.525199	0
MCM2	-3.2109	-0.546996	0.170356	0.684444	0
TFF3	-3.23638	-1.60338	0.495424	0.329105	0
KIF14	-3.35299	-0.998105	0.297676	0.500657	0
ORC6	-3.36116	-0.934475	0.278021	0.523233	0
BRCA1	-3.46771	-0.736656	0.212433	0.600129	0
UBE2T	-3.53804	-0.996283	0.281592	0.50129	0
CDC25C	-3.5833	-1.16587	0.325361	0.445696	0
TRIP13	-3.6681	-0.975099	0.265832	0.508705	0
CDKN3	-3.67318	-1.04847	0.285439	0.483481	0
DLGAP5	-3.79679	-1.3355	0.351744	0.396255	0
XRCC2	-3.83083	-0.77797	0.203081	0.583187	0
FAM83D	-3.83571	-1.41002	0.367602	0.376308	0
MELK	-3.84673	-1.18011	0.306782	0.441319	0
AURKB	-3.8749	-1.20759	0.311645	0.432991	0
CCND1	-4.00475	-0.94492	0.23595	0.519458	0
HELLS	-4.00656	-0.701646	0.175124	0.61487	0
E2F1	-4.01412	-0.952053	0.237176	0.516896	0
CDC25A	-4.01684	-1.19097	0.296494	0.438008	0
FOXM1	-4.09495	-1.36181	0.332558	0.389093	0
AGR2	-4.19154	-1.39703	0.333297	0.37971	0
FGFR3	-4.22115	-1.42463	0.337497	0.372516	0
CDC6	-4.32163	-1.12448	0.260197	0.458668	0
PRC1	-4.41765	-1.18285	0.267754	0.440482	0
HIST1H3H	-4.47436	-0.843061	0.18842	0.55746	0
NDC80	-4.48016	-1.37851	0.307693	0.384615	0
RAD54L	-4.51938	-1.36966	0.303063	0.386984	0
RAD51	-4.52557	-1.23345	0.27255	0.4253	0
IGF1R	-4.53521	-0.813651	0.179408	0.56894	0
POLQ	-4.56185	-1.23955	0.27172	0.423505	0
CCNB1	-4.63367	-1.01841	0.219784	0.493661	0
NUF2	-4.69741	-1.08802	0.231621	0.470408	0
TFF1	-4.70558	-3.01965	0.641718	0.123309	0
ELOVL2	-4.82839	-1.73042	0.358384	0.301365	0
CDC20	-5.01146	-1.45717	0.290768	0.364206	0
ANLN	-5.06843	-1.6064	0.316942	0.328417	0
CCNA2	-5.21557	-1.21242	0.232461	0.431545	0
BIRC5	-5.26384	-1.63085	0.309822	0.322897	0
prolif	-5.27878	-2.05714	0.389699	0.240292	0
SPC25	-5.28129	-1.53389	0.290437	0.345346	0
CEP55	-5.38439	-1.48507	0.27581	0.357232	0
PTTG1	-5.41349	-1.14604	0.211701	0.451863	0
KIF11	-5.46068	-1.273	0.233121	0.413799	0
KIF23	-5.55277	-1.24682	0.224539	0.421377	0
ER_signaling	-5.60796	-0.960096	0.171202	0.514023	0
KIFC1	-5.71481	-1.47676	0.258408	0.359296	0
CENPF	-5.71646	-1.36759	0.239237	0.387538	0
MYBL2	-5.74508	-1.68151	0.292687	0.311755	0
TOP2A	-5.84184	-2.00495	0.343206	0.249143	0
EXO1	-5.8437	-1.67057	0.285876	0.314129	0
ESPL1	-5.86892	-1.5299	0.260678	0.346301	0
PGR	-5.9422	-2.4161	0.406601	0.187362	0
MKI67	-5.94652	-1.79311	0.301539	0.288549	0
MAPT	-5.96331	-1.57134	0.263501	0.336496	0
CDK1	-6.14011	-1.65561	0.269639	0.317403	0
ASPM	-6.43854	-1.75764	0.272988	0.295731	0
UBE2C	-6.44804	-2.07233	0.32139	0.237774	0
TYMS	-6.48773	-1.42952	0.220342	0.371255	0
CDCA5	-6.64612	-1.44743	0.217786	0.366673	0
RRM2	-6.67283	-1.69905	0.254623	0.307988	0
PKMYT1	-6.86914	-1.98589	0.289103	0.252457	0
ROR	-7.6835	-22.65	2.94787	1.51939e-07	0
DKK1	2.7678	0.919091	0.332065	1.89092	0.292045
IGF1	2.76519	0.865826	0.313116	1.82238	0.292045
BCAS1	2.74977	0.821621	0.298796	1.76739	0.292045
GADD45A	2.72656	0.537091	0.196985	1.45104	0.292045
RELN	2.68024	0.90271	0.336802	1.86958	0.292045
FGF7	2.67125	0.891574	0.333767	1.8552	0.292045
FOXC1	2.67114	0.689037	0.257956	1.61221	0.292045
EGFR	2.61207	0.656207	0.251221	1.57593	0.292045
ZFYVE9	2.60457	0.41497	0.159324	1.33327	0.292045
ANGPT1	2.59833	0.655958	0.252454	1.57566	0.292045
VIT	2.59112	0.849085	0.32769	1.80136	0.292045
JAM2	2.58957	0.610683	0.235824	1.52698	0.292045
WNT11	2.58764	0.735809	0.284355	1.66533	0.292045
FAM124B	2.57744	0.618848	0.240102	1.53565	0.292045
S1PR1	2.56647	0.733793	0.285916	1.66301	0.292045
EMCN	2.55985	0.67162	0.262368	1.59286	0.292045
SELE	2.55666	0.880463	0.34438	1.84097	0.292045
SFRP1	2.54797	0.902164	0.354072	1.86887	0.292045
FLNC	2.53641	0.718284	0.283189	1.64522	0.292045
MYCT1	2.53565	0.501114	0.197627	1.41531	0.292045
KCNB1	2.52914	0.635499	0.251271	1.55348	0.292045
ITPR1	2.51432	0.520524	0.207024	1.43448	0.292045
BMP6	2.51385	0.572027	0.22755	1.48661	0.292045
NEIL3	-2.5813	-0.771411	0.298846	0.585844	0.292045
NAT1	-2.60283	-0.744623	0.286082	0.596824	0.292045
CCNE2	-2.61425	-0.760384	0.290861	0.590339	0.292045
SRPX	2.50914	0.76459	0.304722	1.69889	0.459437
TNFAIP6	2.50373	0.636969	0.254408	1.55506	0.459437
MMRN2	2.49817	0.498655	0.199608	1.4129	0.459437
TCEAL1	2.49754	0.573048	0.229445	1.48766	0.459437
KAT2B	2.48157	0.507887	0.204663	1.42197	0.459437
BBOX1	2.44813	0.905795	0.369994	1.87358	0.459437
FOSL1	2.43926	0.715875	0.29348	1.64248	0.459437
F3	2.43367	0.668721	0.274779	1.58966	0.459437
TWIST1	2.41791	0.780835	0.322938	1.71812	0.459437
TIMP4	2.41667	0.87015	0.360062	1.82785	0.459437
MEOX2	2.4165	0.757469	0.313458	1.69052	0.459437
BMP2	2.40278	0.628498	0.261572	1.54595	0.459437
CDKN1A	2.40272	0.487952	0.203083	1.40245	0.459437
FGF13	2.39542	0.698746	0.291701	1.62309	0.459437
VEGFD	2.37418	0.804335	0.338784	1.74634	0.459437
RORA	2.3515	0.464461	0.197517	1.3798	0.459437
CD163	2.34942	0.792681	0.337394	1.73229	0.459437
EIF2AK3	2.32078	0.298769	0.128736	1.23009	0.459437
MET	2.30516	0.615552	0.267032	1.53214	0.459437
MT1G	2.30327	0.49926	0.216761	1.41349	0.459437
IDO1	2.2919	0.88403	0.38572	1.84552	0.459437
CLDN4	2.26812	0.531167	0.234188	1.4451	0.459437
NPR1	2.26166	0.597798	0.264318	1.5134	0.459437
PPP2CB	2.26162	0.342687	0.151523	1.26812	0.459437
FGF2	2.25124	0.626389	0.278242	1.5437	0.459437
NFKBIZ	2.24635	0.49654	0.221043	1.41083	0.459437
LAD1	2.24334	0.461275	0.205619	1.37676	0.459437
GHR	2.2423	0.453052	0.202048	1.36893	0.459437
MAML2	2.23819	0.555819	0.248335	1.47	0.459437
ID4	2.22633	0.600865	0.26989	1.51663	0.459437
PALMD	2.21812	0.543843	0.245182	1.45785	0.459437
TEK	2.21611	0.530834	0.239534	1.44476	0.459437
SOCS1	2.19922	0.672736	0.305897	1.59409	0.459437
CD34	2.19521	0.506023	0.230512	1.42013	0.459437
IL13RA1	2.18176	0.26337	0.120714	1.20028	0.459437
INHBB	2.18029	0.568817	0.260891	1.48331	0.459437
SOX10	2.17462	1.10799	0.509512	2.15545	0.459437
BRCA2	-2.45741	-0.406213	0.165301	0.754601	0.459437
HIST1H2BH	-2.48708	-0.40232	0.161764	0.756641	0.459437
HLA.DOB	2.16154	0.694346	0.321227	1.61815	1.01821
EPAS1	2.14898	0.405364	0.18863	1.32442	1.01821
HAS1	2.14558	0.581819	0.271171	1.49674	1.01821
CDKN1C	2.13666	0.550031	0.257426	1.46412	1.01821
CPA3	2.126	0.515462	0.242456	1.42945	1.01821
CCL5	2.1125	0.788488	0.373249	1.72726	1.01821
CD8B	2.10164	0.739801	0.352011	1.66995	1.01821
SPRY2	2.09825	0.456835	0.217722	1.37253	1.01821
JAG1	2.09318	0.371218	0.177347	1.29344	1.01821
FGF9	2.09265	0.699683	0.334353	1.62415	1.01821
CD1E	2.08923	0.580333	0.277773	1.49519	1.01821
SFRP2	2.08277	0.6682	0.320822	1.58909	1.01821
MME	2.08168	0.614537	0.295211	1.53107	1.01821
ALDH1A1	2.08082	0.670565	0.32226	1.5917	1.01821
TUBA4A	2.07859	0.484069	0.232884	1.39868	1.01821
CCL21	2.07548	0.862799	0.415711	1.81856	1.01821
CXorf36	2.06374	0.501925	0.243212	1.4161	1.01821
SOX2	2.06218	0.662061	0.321049	1.58234	1.01821
PPARG	2.06038	0.503215	0.244234	1.41737	1.01821
AXIN2	2.06024	0.468115	0.227214	1.3833	1.01821
AGTR1	2.05735	0.75186	0.365451	1.68396	1.01821
IL3RA	2.0499	0.575695	0.280841	1.4904	1.01821
BORCS7	2.04537	0.259875	0.127055	1.19737	1.01821
GLI3	2.03049	0.372319	0.183364	1.29443	1.01821
DPT	2.02692	0.642977	0.317218	1.56155	1.01821
GZMH	2.02604	0.606261	0.299234	1.52231	1.01821
WT1	2.01068	0.597286	0.297058	1.51287	1.01821
BAMBI	2.00189	0.51562	0.257567	1.42961	1.01821
ID2	2.00046	0.411871	0.205888	1.33041	1.01821
MARCO	1.99968	0.906189	0.453167	1.87409	1.01821
CD8.T.cells	1.98822	0.677576	0.340795	1.59945	1.01821
KIT	1.98741	0.578684	0.291174	1.49349	1.01821
SOX17	1.98593	0.714426	0.359744	1.64083	1.01821
CCL2	1.98523	0.710978	0.358134	1.63691	1.01821
Apoptosis	1.97686	0.761392	0.385153	1.69513	1.01821
PLA2G4A	1.97169	0.428585	0.217369	1.34591	1.01821
PRF1	1.96598	0.722026	0.367259	1.6495	1.01821
SHE	1.94967	0.46156	0.236738	1.37703	1.01821
FZD10	1.94917	0.462496	0.237278	1.37792	1.01821
SMAD1	1.94261	0.29578	0.152259	1.22755	1.01821
CD27	1.93778	0.747286	0.38564	1.67863	1.01821
CNTFR	1.93193	0.520014	0.269169	1.43397	1.01821
RBL2	1.92608	0.249847	0.129718	1.18908	1.01821
NFATC1	1.90384	0.361519	0.189889	1.28478	1.01821
DTX1	1.90064	0.511398	0.269065	1.42543	1.01821
BCL2A1	1.89145	0.630205	0.333187	1.54778	1.01821
DDR2	1.89	0.441793	0.233752	1.35829	1.01821
LumA	1.88911	0.194012	0.1027	1.14394	1.01821
MAF	1.88364	0.462938	0.245768	1.37835	1.01821
COL9A3	1.87213	0.458203	0.24475	1.37383	1.01821
PAX5	1.86272	0.656767	0.352585	1.57655	1.01821
SFN	-2.3202	-0.478759	0.206344	0.717595	1.01821
LAMA3	-2.34517	-0.513032	0.218761	0.700748	1.01821
PCNA	-2.35412	-0.368667	0.156605	0.774498	1.01821
Endothelial.cells	1.85026	0.359705	0.194408	1.28316	1.80059
DLL4	1.85	0.370107	0.200058	1.29245	1.80059
DKK2	1.84937	0.510526	0.276053	1.42457	1.80059
FSTL1	1.84072	0.502567	0.273028	1.41673	1.80059
NDP	1.83408	0.685097	0.373538	1.60781	1.80059
ZEB2	1.83324	0.434085	0.236786	1.35105	1.80059
CHIT1	1.79517	0.836468	0.465956	1.78567	1.80059
CDKN1B	1.79353	0.264523	0.147487	1.20124	1.80059
RASGRF2	1.79124	0.504959	0.281905	1.41908	1.80059
GZMA	1.79041	0.653136	0.364796	1.57258	1.80059
CLEC14A	1.78928	0.363335	0.203062	1.2864	1.80059
FGF12	1.78395	0.694488	0.389297	1.61831	1.80059
WIF1	1.78277	1.16401	0.652919	2.24079	1.80059
PLD1	1.78214	0.343718	0.192869	1.26902	1.80059
CCR1	1.76903	0.544047	0.307541	1.45806	1.80059
HOXA7	1.76885	0.510276	0.288479	1.42432	1.80059
PREP	1.76808	0.345242	0.195264	1.27036	1.80059
GRB7	1.75992	0.304949	0.173275	1.23538	1.80059
APOD	1.75394	0.518695	0.295731	1.43266	1.80059
Cytotoxic.cells	1.75132	0.576012	0.328902	1.49072	1.80059
ELK3	1.751	0.318813	0.182075	1.2473	1.80059
EYA4	1.74979	0.465688	0.26614	1.38098	1.80059
POPDC3	1.74419	0.567151	0.325166	1.48159	1.80059
KLRK1	1.74219	0.659005	0.378263	1.57899	1.80059
FGL2	1.74012	0.456977	0.262613	1.37266	1.80059
NKG7	1.73498	0.597744	0.344525	1.51335	1.80059
PPARGC1A	1.73464	0.491922	0.283587	1.40632	1.80059
Inflammatory.chemokines	1.73096	0.728367	0.420789	1.65676	1.80059
HK2	1.72461	0.347201	0.201322	1.27209	1.80059
CXCR6	1.70949	0.552869	0.323412	1.467	1.80059
CD8A	1.70641	0.615351	0.36061	1.53193	1.80059
Mast.cells	1.70468	0.362176	0.21246	1.28536	1.80059
PIM1	1.69861	0.581606	0.342401	1.49651	1.80059
LEPR	1.69373	0.408346	0.241093	1.32716	1.80059
LIF	1.69026	0.507455	0.300223	1.42154	1.80059
SFRP4	1.68726	0.679932	0.40298	1.60206	1.80059
LEMD1	1.67374	0.456703	0.272864	1.3724	1.80059
ACVRL1	1.67104	0.404348	0.241974	1.32349	1.80059
GDF15	1.66482	0.505597	0.303695	1.41971	1.80059
HLA.B	1.6633	0.37634	0.226261	1.29804	1.80059
PIP	1.65009	1.02856	0.623334	2.03999	1.80059
CCL8	1.64789	0.82741	0.502101	1.7745	1.80059
WEE1	1.64761	0.291784	0.177096	1.22415	1.80059
EP300	1.64716	0.195521	0.118702	1.14514	1.80059
RBX1	1.64517	0.181243	0.110167	1.13386	1.80059
IL6R	1.63694	0.377103	0.230371	1.29873	1.80059
PIK3R1	1.63436	0.223068	0.136486	1.16721	1.80059
NGFR	1.63433	0.610505	0.373551	1.52679	1.80059
BCL11A	1.62686	0.645417	0.396725	1.56419	1.80059
IKZF3	1.62552	0.586868	0.361034	1.50198	1.80059
HNF1A	1.62452	0.529858	0.326163	1.44379	1.80059
ADD1	1.61689	0.212031	0.131135	1.15832	1.80059
IL11RA	1.61351	0.39673	0.245881	1.31652	1.80059
ECM2	1.60835	0.48518	0.301663	1.39976	1.80059
PIK3CA	1.60814	0.31507	0.195922	1.24407	1.80059
BMP7	1.60475	0.433532	0.270155	1.35054	1.80059
HLA.DMA	1.60335	0.332787	0.207557	1.25944	1.80059
PRKACB	1.60259	0.275266	0.171764	1.21022	1.80059
TNN	1.6025	0.462143	0.288388	1.37759	1.80059
TIGIT	1.60238	0.582767	0.363689	1.49772	1.80059
RARRES3	1.60066	0.350435	0.218932	1.27495	1.80059
SP1	1.60002	0.173438	0.108397	1.12774	1.80059
KRT5	1.59474	0.640597	0.401693	1.55897	1.80059
NTRK2	1.58947	0.412954	0.259806	1.33141	1.80059
PTCH1	1.57109	0.439369	0.279659	1.35601	1.80059
GNLY	1.56375	0.556704	0.356006	1.47091	1.80059
ATP10B	1.56215	0.578692	0.370446	1.49349	1.80059
DCN	1.56196	0.467583	0.299356	1.38279	1.80059
PARP4	1.54765	0.262596	0.169674	1.19964	1.80059
HDAC2	1.54709	0.19991	0.129217	1.14863	1.80059
ENPP2	1.53368	0.493016	0.321459	1.40738	1.80059
PSMB9	1.53155	0.389493	0.254313	1.30993	1.80059
CDH5	1.53067	0.382741	0.250047	1.30382	1.80059
BNC2	1.52939	0.428957	0.280476	1.34626	1.80059
CDKN2A	1.5251	0.326932	0.214368	1.25434	1.80059
MCM3	-2.12017	-0.270872	0.12776	0.828818	1.80059
SCUBE2	-2.20108	-0.661662	0.300608	0.63215	1.80059
HDAC11	-2.20989	-0.443032	0.200477	0.735587	1.80059
PPP2R2C	-2.21264	-0.741895	0.335299	0.597953	1.80059
IL2RB	1.51215	0.411818	0.272338	1.33036	3.90766
GPR160	1.50893	0.287223	0.190348	1.22029	3.90766
Hypoxia	1.20424	0.414804	0.344455	1.33312	6.09175
ZEB1	1.2029	0.268969	0.223601	1.20495	6.09175
PDGFRA	1.2022	0.348701	0.290054	1.27341	6.09175
RASGRF1	1.20103	0.366955	0.305533	1.28963	6.09175
CREBBP	1.19329	0.194164	0.162714	1.14406	6.09175
PLA2G3	1.19286	0.354442	0.297136	1.27849	6.09175
CDH3	1.18989	0.284425	0.239034	1.21792	6.09175
VIM	1.18229	0.299675	0.25347	1.23087	6.09175
MAP3K12	1.18185	0.264661	0.223938	1.20135	6.09175
CTSW	1.17603	0.387362	0.329381	1.308	6.09175
CSF3R	1.16736	0.276087	0.236505	1.21091	6.09175
CXCL12	1.16604	0.322949	0.276961	1.25089	6.09175
LAG3	1.16244	0.361275	0.310789	1.28456	6.09175
MMP14	1.15733	0.303824	0.262521	1.23441	6.09175
CACNA2D1	1.15618	0.297124	0.256987	1.22869	6.09175
CCNA1	1.14579	0.296378	0.258668	1.22806	6.09175
ITGB3	1.13862	0.258565	0.227086	1.19629	6.09175
FGFR2	1.13187	0.210405	0.185891	1.15701	6.09175
CDCA8	1.13025	0.286254	0.253267	1.21947	6.09175
TGFBR2	1.13008	0.289167	0.25588	1.22193	6.09175
KDR	1.11593	0.227532	0.203895	1.17083	6.09175
GRB2	1.11089	0.151541	0.136414	1.11076	6.09175
TTYH1	1.11084	0.328686	0.295889	1.25587	6.09175
LRRC32	1.10279	0.268009	0.243028	1.20415	6.09175
RAD52	1.09693	0.259271	0.236359	1.19687	6.09175
KRT6B	1.0865	0.345427	0.317925	1.27053	6.09175
CXADR	1.07922	0.2262	0.209596	1.16975	6.09175
IL7R	1.06779	0.455955	0.427009	1.37169	6.09175
BMPR1A	1.06639	0.155015	0.145365	1.11343	6.09175
PROM1	1.06104	0.266778	0.251432	1.20312	6.09175
HOXB13	1.05286	0.237002	0.225102	1.17854	6.09175
ATM	1.05233	0.197441	0.187623	1.14666	6.09175
APH1B	1.04231	0.25014	0.239985	1.18932	6.09175
CACNA2D3	1.03668	0.322124	0.310727	1.25017	6.09175
PDGFRB	1.03611	0.248872	0.240198	1.18828	6.09175
LEF1	1.03297	0.187913	0.181915	1.13911	6.09175
CMKLR1	1.02709	0.280037	0.272652	1.21423	6.09175
CD84	1.01493	0.24331	0.239732	1.18371	6.09175
LTB	1.01191	0.396578	0.391912	1.31638	6.09175
HDAC5	1.00544	0.145729	0.14494	1.10629	6.09175
CXCL8	1.00205	0.432442	0.431555	1.34952	6.09175
OLFML2B	1.00063	0.304034	0.303842	1.23459	6.09175
SMAD5	0.993153	0.147642	0.14866	1.10776	6.09175
THBS2	0.990407	0.300116	0.303023	1.23124	6.09175
SLC44A4	0.987126	0.142799	0.144662	1.10405	6.09175
HIF1A	0.985826	0.210859	0.21389	1.15738	6.09175
IL20RA	0.984231	0.295958	0.3007	1.2277	6.09175
TWIST2	0.983923	0.273129	0.277591	1.20843	6.09175
CCR2	0.982471	0.350083	0.356329	1.27463	6.09175
RAC2	0.97481	0.30251	0.310327	1.23329	6.09175
EFNA5	0.973851	0.235365	0.241684	1.1772	6.09175
HOXA5	0.971121	0.290276	0.298908	1.22287	6.09175
DLL1	0.965768	0.268744	0.27827	1.20476	9.04021
RNF103	0.963643	0.166952	0.173251	1.12268	9.04021
FNBP1	0.961256	0.164885	0.171531	1.12108	9.04021
CDH2	0.956487	0.2883	0.301415	1.2212	9.04021
HAPLN1	0.953449	0.254991	0.26744	1.19333	9.04021
FBN1	0.94932	0.269387	0.283769	1.2053	9.04021
CCND2	0.948663	0.221343	0.233321	1.16582	9.04021
SERBP1	0.946673	0.10947	0.115636	1.07883	9.04021
SLPI	0.945603	0.320184	0.338603	1.24849	9.04021
BCL2L1	0.94501	0.115808	0.122547	1.08358	9.04021
GABRP	0.94374	0.413169	0.4378	1.33161	9.04021
NSD3	0.930524	0.146965	0.157938	1.10724	9.04021
CXCL5	0.916796	0.289793	0.316093	1.22246	9.04021
ZIC2	0.915915	0.261813	0.285849	1.19898	9.04021
TMEM45B	0.901579	0.301308	0.334201	1.23226	9.04021
EYA1	0.89656	0.263116	0.293473	1.20007	9.04021
BMP4	0.893687	0.214579	0.240105	1.16036	9.04021
MLLT3	0.891422	0.204316	0.229202	1.15214	9.04021
RUNX3	0.891003	0.257334	0.288814	1.19527	9.04021
CEACAM5	0.890628	0.248511	0.279029	1.18798	9.04021
JCAD	0.885839	0.189626	0.214064	1.14047	9.04021
DTX3	0.88157	0.174805	0.198288	1.12881	9.04021
EIF4E2	0.881009	0.122389	0.138919	1.08854	9.04021
CEACAM6	0.872799	0.256625	0.294025	1.19468	9.04021
COL4A6	0.860841	0.243102	0.2824	1.18353	9.04021
JAK3	0.853926	0.267657	0.313443	1.20385	9.04021
CCR5	0.852209	0.282943	0.332011	1.21667	9.04021
WNT10A	0.851021	0.304454	0.357751	1.23495	9.04021
APOE	0.845995	0.227727	0.269183	1.17099	9.04021
GATA3	0.842006	0.187077	0.22218	1.13845	9.43711
BBC3	0.840197	0.129522	0.154156	1.09393	9.43711
NEO1	0.840163	0.122235	0.14549	1.08842	9.43711
IL20RB	0.833054	0.204988	0.246068	1.15268	9.43711
TCF4	0.821452	0.20042	0.243982	1.14903	9.43711
PRKAA2	0.816202	0.239606	0.293562	1.18067	9.43711
SHC4	0.805592	0.253213	0.314319	1.19186	9.43711
SERPINH1	0.80369	0.177734	0.221148	1.13111	9.43711
GREM1	0.801463	0.265935	0.331812	1.20241	9.43711
THY1	0.797194	0.206641	0.25921	1.154	9.43711
FST	0.788216	0.235417	0.29867	1.17725	9.43711
BMPR2	0.785407	0.114538	0.145833	1.08263	9.43711
ISG15	0.78384	0.349392	0.445744	1.27402	9.43711
ACVR1B	0.773918	0.101197	0.130759	1.07266	9.43711
PAX8	0.770013	0.18672	0.24249	1.13817	9.43711
BMPR1B	0.763914	0.265769	0.347905	1.20228	9.43711
TAP2	0.763366	0.198324	0.259801	1.14736	9.43711
MED1	0.761531	0.116612	0.153129	1.08419	9.43711
ARID1A	0.759671	0.0895731	0.11791	1.06406	9.43711
CDK6	0.755086	0.15338	0.20313	1.11217	9.43711
IRF6	0.75423	0.154799	0.205242	1.11327	9.43711
MMP3	0.753518	0.256595	0.340529	1.19466	9.43711
JAK1	0.747927	0.0986303	0.131871	1.07076	9.43711
DSC2	0.747622	0.127882	0.171052	1.09269	9.43711
BCL2	0.742648	0.134866	0.181601	1.09799	9.43711
EREG	0.73888	0.235157	0.318262	1.17704	9.43711
HLA.DQB1	0.73868	0.213676	0.289267	1.15964	9.43711
B3GNT3	0.738463	0.181034	0.24515	1.1337	9.43711
WRN	0.731576	0.110541	0.1511	1.07963	9.43711
IL1B	0.717967	0.274558	0.382411	1.20962	9.43711
TAP1	0.707908	0.177409	0.25061	1.13085	9.43711
GTF2H2	0.698836	0.109458	0.15663	1.07882	9.43711
EYA2	0.695594	0.177986	0.255876	1.1313	9.43711
COL2A1	0.694329	0.209177	0.301264	1.15603	9.43711
PLCB1	0.689479	0.125846	0.182523	1.09115	9.43711
IL2RA	0.687819	0.261107	0.379616	1.1984	9.43711
ERBB2	0.684294	0.121346	0.177331	1.08775	9.43711
WDR77	0.684174	0.10303	0.150591	1.07403	9.43711
cytotoxicity	0.678149	0.268477	0.395897	1.20454	9.43711
LRP2	0.657867	0.251553	0.382376	1.19049	9.43711
TYMP	0.65783	0.15886	0.24149	1.1164	9.43711
TLR4	0.657209	0.161536	0.245792	1.11848	9.43711
ETV4	0.652813	0.260495	0.399034	1.19789	9.43711
THBS4	0.649704	0.20751	0.319391	1.15469	9.43711
TNKS2	0.647873	0.088782	0.137036	1.06347	9.43711
BAIAP2L1	0.635333	0.146344	0.230342	1.10676	9.43711
ISM1	0.627306	0.192705	0.307194	1.1429	9.43711
FAP	0.619843	0.182785	0.29489	1.13507	9.43711
TLE3	0.611089	0.095441	0.156182	1.06839	9.43711
PIK3R3	0.609334	0.139801	0.229432	1.10175	9.43711
HSPA2	0.597746	0.152231	0.254675	1.11129	9.43711
GSK3B	0.596294	0.0668525	0.112113	1.04743	9.43711
PECAM1	0.596055	0.142091	0.238386	1.1035	9.43711
FLT3	0.591684	0.190109	0.321302	1.14085	9.43711
TBC1D9	0.589401	0.121679	0.206445	1.088	9.43711
MRE11	0.585673	0.0934261	0.159519	1.0669	9.43711
PLA1A	0.584435	0.203133	0.347571	1.1512	9.43711
FGF1	0.582688	0.158571	0.272137	1.11618	9.43711
FGF18	0.574945	0.143075	0.248851	1.10426	9.43711
PIK3R5	0.563691	0.143877	0.255241	1.10487	9.43711
CHI3L1	0.563508	0.271378	0.481587	1.20696	9.43711
IRX1	0.561766	0.167441	0.298062	1.12306	9.43711
LINC02381	0.561382	0.102246	0.182132	1.07344	9.43711
BLVRA	0.544971	0.105972	0.194454	1.07622	9.43711
INHBA	0.541759	0.134329	0.24795	1.09758	9.43711
BAX	0.53273	0.074152	0.139193	1.05274	9.43711
MLH1	0.532665	0.0687214	0.129014	1.04879	9.43711
ROCK2	0.519844	0.0729208	0.140274	1.05184	9.43711
ITGA6	0.516898	0.103082	0.199424	1.07407	9.43711
PIK3CG	0.487263	0.124335	0.25517	1.09001	9.43711
ETV7	0.477446	0.127394	0.266823	1.09232	9.43711
DLL3	0.477179	0.10847	0.227315	1.07808	9.43711
FZD9	0.476605	0.125462	0.263242	1.09086	9.43711
ZBTB16	0.476151	0.148644	0.312179	1.10853	9.43711
NCAPH2	0.474181	0.0613611	0.129405	1.04345	9.43711
TLX1	0.461098	0.136367	0.295743	1.09913	9.43711
DNAJC12	0.456925	0.113183	0.247705	1.08161	9.43711
SIX1	0.454604	0.138243	0.304096	1.10056	9.43711
RAD51C	0.437758	0.0748539	0.170994	1.05325	9.43711
HEG1	0.421304	0.0935501	0.222049	1.06699	9.43711
PPP2R1A	0.419104	0.0613078	0.146283	1.04341	9.43711
MIA	0.418194	0.147547	0.352819	1.10768	9.43711
CXCL10	0.414373	0.196497	0.474203	1.14591	9.43711
VCAN	0.411773	0.128969	0.313205	1.09351	9.43711
OCLN	0.406802	0.0705065	0.173319	1.05009	9.43711
NUPR1	0.394955	0.0628266	0.159073	1.04451	9.43711
NOTCH3	0.386941	0.0747036	0.193062	1.05314	9.43711
MSR1	0.386135	0.0825744	0.213849	1.05891	9.43711
RB1	0.378942	0.0577265	0.152336	1.04082	9.43711
HLA.DRA	0.376862	0.092277	0.244856	1.06605	9.43711
KRT17	0.371202	0.174255	0.469436	1.12838	9.43711
SPN	0.365325	0.105181	0.287912	1.07563	9.43711
PSMB7	0.357608	0.0416847	0.116565	1.02932	9.43711
IL10RA	0.35649	0.10925	0.30646	1.07867	9.43711
WNT5B	0.343388	0.0931825	0.271362	1.06672	9.43711
WNT6	0.338626	0.114358	0.337712	1.08249	9.43711
PTEN	0.334791	0.056258	0.168039	1.03977	9.43711
B7.H3	0.332733	0.0657492	0.197603	1.04663	9.43711
CD276	0.332733	0.0657492	0.197603	1.04663	9.43711
HLA.DRB1	0.324073	0.0860452	0.265512	1.06146	9.43711
WNT2	0.321317	0.10057	0.312991	1.0722	9.43711
RNASE2	0.317566	0.0950095	0.29918	1.06807	9.43711
TGF.beta	0.317294	0.0650086	0.204884	1.04609	9.43711
TGFB1	0.317294	0.0650086	0.204884	1.04609	9.43711
JAG2	0.308407	0.0700982	0.227291	1.04979	9.43711
BAD	0.306503	0.0446552	0.145692	1.03144	9.43711
JAK2	0.305265	0.0597806	0.195832	1.04231	9.43711
IL22RA2	0.30262	0.0873163	0.288535	1.06239	9.43711
SMURF2	0.301352	0.0472924	0.156934	1.03332	9.43711
STAT1	0.296035	0.088543	0.299096	1.0633	9.43711
CXCL9	0.295361	0.11768	0.398428	1.08499	9.43711
BCL6B	0.287109	0.0657454	0.228991	1.04663	9.43711
HDAC10	0.284469	0.0448041	0.157501	1.03154	9.43711
CALML5	0.279659	0.0878315	0.314066	1.06277	9.43711
COL7A1	0.271062	0.0765413	0.282376	1.05449	9.43711
CD68	0.269473	0.07808	0.28975	1.05561	9.43711
BNIP3	0.262359	0.0481989	0.183714	1.03397	9.43711
OAS3	0.261807	0.0890822	0.340259	1.06369	9.43711
FLRT3	0.230744	0.0758352	0.328655	1.05397	9.43711
CYBB	0.229535	0.0619239	0.26978	1.04386	9.43711
ACTR3B	0.22634	0.0347299	0.153441	1.02437	9.43711
MMP7	0.223276	0.0925153	0.414354	1.06623	9.43711
HDAC6	0.220987	0.0329351	0.149036	1.02309	9.43711
PGK1	0.220617	0.0299102	0.135575	1.02095	9.43711
IL4R	0.216691	0.0399187	0.18422	1.02806	9.43711
CDKN2D	0.20574	0.0440702	0.214204	1.03102	9.43711
HEMK1	0.204495	0.0340282	0.166401	1.02387	9.43711
COMP	0.190846	0.0489066	0.256262	1.03448	9.43711
TAPBP	0.190323	0.0255162	0.134068	1.01784	9.43711
TMPRSS4	0.188207	0.0596659	0.317023	1.04222	9.43711
SNAI1	0.168892	0.043513	0.257638	1.03062	9.43711
WNT7B	0.16682	0.0452321	0.271143	1.03185	9.43711
KRT7	0.164491	0.0386952	0.235242	1.02718	9.43711
BDNF	0.157012	0.048352	0.307951	1.03408	9.43711
COL27A1	0.155633	0.0362461	0.232894	1.02544	9.43711
NOTCH2	0.143353	0.0212145	0.147988	1.01481	9.43711
ICAM1	0.13672	0.0344761	0.252165	1.02418	9.43711
GRIN1	0.133355	0.0418796	0.314047	1.02945	9.43711
PARP2	0.128909	0.0200289	0.155372	1.01398	9.43711
AGT	0.126883	0.0384332	0.302904	1.027	9.43711
CHRNA5	0.114473	0.0323354	0.282473	1.02267	9.43711
HOXB3	0.107852	0.0216972	0.201175	1.01515	9.43711
RASAL1	0.107076	0.0300255	0.280411	1.02103	9.43711
PLAT	0.103638	0.0294991	0.284637	1.02066	9.43711
TYK2	0.0966194	0.0170137	0.17609	1.01186	9.43711
CCL7	0.0941145	0.0392093	0.416612	1.02755	9.43711
MMP9	0.0904227	0.0395094	0.436941	1.02776	9.43711
RPS6KB1	0.0902957	0.0134685	0.14916	1.00938	9.43711
FOXA1	0.0831476	0.0183729	0.220967	1.01282	9.43711
HIST3H2BB	0.0792372	0.018284	0.23075	1.01275	9.43711
TGFB2	0.0737163	0.0276697	0.375354	1.01936	9.43711
LTBP1	0.0665713	0.0125286	0.188199	1.00872	9.43711
HLA.DMB	0.0576931	0.0127433	0.220881	1.00887	9.43711
ID1	0.053316	0.0132791	0.249064	1.00925	9.43711
LAMC2	0.0515343	0.0209985	0.407466	1.01466	9.43711
C5orf38	0.0430276	0.00970673	0.225593	1.00675	9.43711
HLA.DQA1	0.0335886	0.0124134	0.369573	1.00864	9.43711
NEIL1	0.0269309	0.00507612	0.188487	1.00352	9.43711
CDH1	0.0253774	0.00563127	0.221901	1.00391	9.43711
LAMB3	0.0103151	0.00344483	0.33396	1.00239	9.43711
NUMBL	0.00342997	0.000641741	0.187098	1.00044	9.43711
MUS81	-0.0019782	-0.000358001	0.180973	0.999752	19.4583
CDKN2C	-0.0047215	-0.000931787	0.19735	0.999354	19.4583
CDC14A	-0.0110567	-0.00281037	0.254179	0.998054	19.4583
CYP4F3	-0.0113194	-0.00283657	0.250593	0.998036	19.4583
CDCA7L	-0.016967	-0.00407683	0.24028	0.997178	19.4583
HLA.DPA1	-0.0243727	-0.00609878	0.25023	0.995782	19.4583
SPDEF	-0.0253162	-0.00570458	0.225333	0.996054	19.4583
PRKX	-0.0328529	-0.00938654	0.285715	0.993515	19.4583
SERPINB5	-0.0365571	-0.0154206	0.421822	0.989368	19.4583
CD24	-0.0452251	-0.0168785	0.37321	0.988369	19.4583
PLA2G4F	-0.0537009	-0.0131686	0.245221	0.990914	19.4583
GRIA3	-0.0652174	-0.0259341	0.397656	0.982184	19.4583
HIST1H1C	-0.0710855	-0.0115611	0.162637	0.992018	19.4583
HOXA9	-0.0859871	-0.0218628	0.254257	0.98496	19.4583
MLPH	-0.10572	-0.0273148	0.258368	0.981245	19.4583
MHC2	-0.10755	-0.0382924	0.356042	0.973807	19.4583
SKP2	-0.122647	-0.0195143	0.159109	0.986565	19.4583
FGFR4	-0.137036	-0.0495692	0.361725	0.966225	19.4583
THBS1	-0.149193	-0.0387438	0.259689	0.973502	19.4583
ERBB4	-0.150836	-0.0457756	0.303479	0.968769	19.4583
NSD1	-0.167946	-0.0277202	0.165054	0.980969	19.4583
KIAA0040	-0.168631	-0.0313962	0.186183	0.978473	19.4583
DUSP4	-0.16982	-0.0469994	0.276761	0.967947	19.4583
HLA.DPB1	-0.192869	-0.0483918	0.250904	0.967014	19.4583
PALB2	-0.204405	-0.039323	0.192378	0.973112	19.4583
CDKN2B	-0.207279	-0.0469175	0.22635	0.968002	19.4583
ENO1	-0.224641	-0.0275381	0.122587	0.981093	19.4583
CACNA1H	-0.229902	-0.0595974	0.25923	0.959532	19.4583
EGF	-0.245268	-0.0817801	0.333432	0.944891	19.4583
CLDN1	-0.255123	-0.0516693	0.202527	0.964819	19.4583
RPS6KB2	-0.27526	-0.0419421	0.152373	0.971347	19.4583
WNT5A	-0.319826	-0.0917292	0.28681	0.938397	19.4583
MDM2	-0.324645	-0.0429167	0.132196	0.970691	19.4583
IFN.gamma	-0.331291	-0.205056	0.618961	0.867505	19.4583
claudin_low_lin	-0.342297	-0.116293	0.339743	0.922555	19.4583
CACNG1	-0.345589	-0.109012	0.315437	0.927223	19.4583
E2F5	-0.347865	-0.0554895	0.159515	0.962268	19.4583
MIS18A	-0.350338	-0.0638782	0.182333	0.956689	19.4583
SMC1B	-0.35467	-0.146462	0.412953	0.903463	19.4583
PRLR	-0.368854	-0.0860199	0.233208	0.942118	19.4583
GJB2	-0.370367	-0.103178	0.278584	0.93098	19.4583
PDGFB	-0.37577	-0.0779676	0.207488	0.947391	19.4583
NRXN3	-0.459088	-0.10962	0.238779	0.926832	19.4583
TFDP1	-0.459603	-0.0534424	0.116279	0.963634	19.4583
AR	-0.481323	-0.0964946	0.200478	0.935303	19.4583
SHMT2	-0.483724	-0.0738525	0.152675	0.950098	19.4583
DTX4	-0.504362	-0.107923	0.213979	0.927923	19.4583
NUDT1	-0.514806	-0.0684084	0.132882	0.95369	19.4583
SLC2A1	-0.521797	-0.121837	0.233494	0.919017	19.4583
PARP1	-0.530389	-0.0795785	0.150038	0.946334	19.4583
PYCARD	-0.548182	-0.0938303	0.171166	0.937032	19.4583
ANXA9	-0.562819	-0.159018	0.282539	0.895635	19.4583
RBL1	-0.56385	-0.10957	0.194324	0.926865	19.4583
PBX3	-0.589929	-0.157591	0.267135	0.896521	19.4583
FXYD3	-0.590198	-0.11771	0.199442	0.921649	19.4583
NASP	-0.600233	-0.105945	0.176506	0.929196	19.4583
FUT3	-0.607927	-0.194483	0.319912	0.873886	19.4583
ARNT2	-0.611142	-0.14543	0.237965	0.90411	18.87
MAP2K4	-0.611958	-0.0913988	0.149355	0.938612	18.87
CACNA1D	-0.614434	-0.141727	0.230662	0.906434	18.87
WNT4	-0.62774	-0.172602	0.274957	0.887241	18.87
SUV39H2	-0.638557	-0.0972089	0.152232	0.93484	18.87
COL11A1	-0.647621	-0.212417	0.327995	0.86309	18.87
EFNA3	-0.653121	-0.154941	0.237233	0.898169	18.2691
CKB	-0.654769	-0.157168	0.240036	0.896783	18.2691
AREG	-0.669516	-0.27448	0.409968	0.826748	18.2691
CLDN3	-0.670107	-0.125193	0.186825	0.916881	18.2691
NOTCH1	-0.681647	-0.128445	0.188433	0.914817	18.2691
SIGIRR	-0.684734	-0.0937242	0.136877	0.937101	18.2691
MUC1	-0.695929	-0.2116	0.304054	0.863579	18.2691
BAG1	-0.754423	-0.133753	0.177292	0.911457	16.7814
BAIAP3	-0.777117	-0.192158	0.247271	0.875295	16.7814
MMP11	-0.777901	-0.222104	0.285517	0.857314	16.7814
TP53	-0.808519	-0.0966195	0.119502	0.935222	16.0588
FSTL3	-0.808622	-0.170618	0.210998	0.888462	16.0588
FZD8	-0.822132	-0.199311	0.242432	0.870966	16.0588
FANCF	-0.835051	-0.103249	0.123643	0.930934	15.3221
CDC25B	-0.858931	-0.170162	0.198109	0.888743	15.3221
AXIN1	-0.859102	-0.139293	0.162138	0.907964	15.3221
MTOR	-0.907428	-0.1312	0.144584	0.913072	14.5215
ZNF205	-0.907687	-0.146891	0.16183	0.903195	14.5215
DDX39A	-0.90979	-0.145404	0.159822	0.904126	14.5215
ESR1	-0.91138	-0.267041	0.293008	0.831022	14.5215
PLCE1	-0.91287	-0.260208	0.285044	0.834967	14.5215
SLC39A6	-0.91595	-0.269893	0.294659	0.829381	14.5215
IFT140	-0.949588	-0.179708	0.189248	0.882882	14.5215
BRCAness_fitted_to_DNAscar	-0.957178	-0.20145	0.210462	0.869676	14.5215
SYTL4	-0.958979	-0.227617	0.237353	0.854045	14.5215
MYCN	-0.966797	-0.211733	0.219005	0.863499	14.5215
SPP1	-0.972409	-0.389852	0.400913	0.763208	14.5215
IL24	-0.974074	-0.300432	0.308428	0.812009	14.5215
HMGA1	-0.97866	-0.179509	0.183423	0.883003	14.5215
BRCAness	-0.984836	-0.207988	0.21119	0.865744	14.5215
EIF4EBP1	-0.985192	-0.18288	0.185629	0.880943	14.5215
CKS1B	-0.999299	-0.142533	0.142633	0.905927	12.9127
POLD1	-1.00498	-0.170839	0.169993	0.888326	12.9127
NPEPPS	-1.02027	-0.146561	0.14365	0.903401	12.9127
EIF3B	-1.06756	-0.113478	0.106297	0.924357	12.9127
FAM214A	-1.07279	-0.207118	0.193066	0.866266	12.9127
RFC4	-1.07768	-0.200618	0.186157	0.870178	12.9127
NETO2	-1.10514	-0.282144	0.255303	0.822368	12.5579
Her2	-1.11691	-0.101103	0.0905206	0.93232	12.5579
differentation	-1.13056	-0.288229	0.254944	0.818907	12.5579
LFNG	-1.13839	-0.262486	0.230576	0.83365	12.5579
IBSP	-1.15916	-0.37847	0.326505	0.769253	12.5579
Basal	-1.25584	-0.123919	0.0986743	0.917691	11.4894
MAPK8IP2	-1.29799	-0.275053	0.211907	0.82642	11.331
CD44	-1.3029	-0.232785	0.178667	0.85099	11.331
ST6GALNAC2	-1.30928	-0.29845	0.22795	0.813125	11.331
CHEK2	-1.31095	-0.248583	0.18962	0.841723	11.331
p53	-1.36442	-0.252389	0.184979	0.839505	10.9458
RAC3	-1.40302	-0.229406	0.163508	0.852986	10.9458
STC1	-1.41719	-0.43614	0.307749	0.739109	10.9458
CLEC5A	-1.42145	-0.465187	0.327262	0.724377	10.9458
XRCC3	-1.45542	-0.30157	0.207205	0.811369	10.0978
ATAD2	-1.48692	-0.430814	0.289735	0.741843	10.0978
CLDN7	-1.50037	-0.278801	0.185821	0.824276	10.0978
CBLC	-1.52685	-0.285272	0.186837	0.820587	10.0978
ALDOA	-1.5301	-0.3253	0.2126	0.798132	10.0978
PIK3R2	-1.53326	-0.214547	0.139929	0.861817	10.0978
PRKDC	-1.54479	-0.213833	0.138422	0.862243	10.0978
CKMT1A	-1.5555	-0.379882	0.244219	0.7685	10.0978
TBX1	-1.57158	-0.347122	0.220875	0.786151	9.43711
PTGER3	-1.62508	-0.374339	0.230351	0.771459	9.43711
BMP8A	-1.63094	-0.346763	0.212616	0.786347	9.43711
EGLN2	-1.65264	-0.304932	0.184512	0.80948	9.43711
CHAD	-1.68755	-0.477721	0.283086	0.718111	9.04021
CAMK2B	-1.71001	-0.552323	0.322993	0.681921	9.04021
NRCAM	-1.74819	-0.643876	0.368311	0.639991	9.04021
FREM2	-1.77626	-0.724615	0.407945	0.605158	9.04021
CXXC5	-1.77688	-0.339515	0.191074	0.790307	9.04021
RASGRP1	-1.81074	-0.705105	0.389401	0.613398	6.09175
CA12	-1.82361	-0.549261	0.301194	0.68337	6.09175
BLM	-1.82369	-0.520953	0.285658	0.696912	6.09175
S100A7	-1.84037	-0.813275	0.441909	0.569088	6.09175
GGH	-1.85482	-0.570624	0.307644	0.673325	6.09175
NOD2	-1.86698	-0.469154	0.25129	0.722388	6.09175
CDC7	-1.87788	-0.293686	0.156392	0.815815	6.09175
CACNG4	-1.87935	-0.639083	0.340056	0.642121	6.09175
TNF	-1.88349	-0.580964	0.308451	0.668517	6.09175
LumB	-1.89947	-0.199359	0.104955	0.870937	6.09175
HLA.A	1.50418	0.328559	0.218431	1.25576	3.90766
CXCL13	1.50269	0.886665	0.590052	1.8489	3.90766
HDC	1.50147	0.408847	0.272298	1.32762	3.90766
MAPK10	1.49981	0.385292	0.256893	1.30612	3.90766
TCF7L1	1.49528	0.345547	0.231092	1.27063	3.90766
NCAM1	1.48906	0.469156	0.315069	1.3843	3.90766
FLI1	1.48621	0.322407	0.216933	1.25042	3.90766
TGFB3	1.48531	0.385467	0.25952	1.30628	3.90766
HBB	1.4804	0.708745	0.478752	1.63438	3.90766
BMP5	1.47124	0.456879	0.31054	1.37257	3.90766
TNKS	1.4658	0.21152	0.144303	1.15791	3.90766
RORB	1.46265	0.394715	0.269862	1.31468	3.90766
APM	1.45737	0.416927	0.286083	1.33508	3.90766
PRKCA	1.45246	0.335811	0.231202	1.26209	3.90766
SMAD4	1.44826	0.181601	0.125392	1.13414	3.90766
PSMB10	1.44783	0.306791	0.211898	1.23695	3.90766
SMO	1.44721	0.331316	0.228934	1.25816	3.90766
MYC	1.44522	0.380353	0.26318	1.30166	3.90766
MAPK1	1.44521	0.201954	0.13974	1.15025	3.90766
RPS6KA5	1.43931	0.271096	0.188351	1.20672	3.90766
PDCD1LG2	1.43584	0.434747	0.302783	1.35167	3.90766
PDL2	1.43584	0.434747	0.302783	1.35167	3.90766
PRKCB	1.43578	0.501375	0.349202	1.41556	3.90766
FOXP3	1.42066	0.363211	0.255664	1.28629	3.90766
Treg	1.42066	0.363211	0.255664	1.28629	3.90766
SNAI2	1.41046	0.426021	0.302043	1.34352	3.90766
PIK3CD	1.40083	0.39081	0.278985	1.31113	3.90766
FZD7	1.39982	0.270717	0.193393	1.20641	3.90766
DDB2	1.39812	0.285319	0.204073	1.21868	3.90766
CD274	1.39588	0.380939	0.272902	1.30219	3.90766
PD1	1.39588	0.380939	0.272902	1.30219	3.90766
PDL1	1.39588	0.380939	0.272902	1.30219	3.90766
CD19	1.39447	0.613863	0.440214	1.53035	3.90766
VEGFA	1.39317	0.307498	0.220718	1.23756	3.90766
IL1RN	1.39254	0.495172	0.35559	1.40949	3.90766
HLA.E	1.38788	0.344333	0.2481	1.26956	3.90766
IL12RB2	1.38442	0.452306	0.326712	1.36823	3.90766
FAM198B	1.37499	0.227373	0.165363	1.1707	3.90766
GRIN2A	1.37255	0.426263	0.310563	1.34375	3.90766
GNG4	1.37248	0.437581	0.318826	1.35433	3.90766
FGF10	1.3688	0.431679	0.315371	1.3488	3.90766
AKT3	1.36822	0.319867	0.233783	1.24822	3.90766
SKP1	1.36467	0.213717	0.156607	1.15967	3.90766
TSPAN1	1.3491	0.394386	0.292333	1.31438	3.90766
stroma	1.34879	0.445908	0.330599	1.36217	3.90766
PLCB4	1.34713	0.234305	0.173929	1.17634	3.90766
ASPN	1.34595	0.424802	0.315614	1.34239	3.90766
PSAT1	1.34382	0.350113	0.260537	1.27466	3.90766
Macrophages	1.33934	0.371357	0.27727	1.29357	3.90766
GZMM	1.33411	0.422906	0.316996	1.34063	3.90766
TIE1	1.32485	0.283126	0.213704	1.21683	3.90766
GZMB	1.32286	0.425861	0.321924	1.34337	3.90766
GATA4	1.3226	0.419343	0.317058	1.33732	3.90766
HGF	1.31711	0.382276	0.290239	1.3034	3.90766
CACNG6	1.30657	0.340996	0.260986	1.26663	3.90766
TIS	1.30068	0.394115	0.303007	1.31414	3.90766
TPSAB1	1.29176	0.277268	0.214644	1.2119	3.90766
ITGB1	1.28563	0.194839	0.151552	1.1446	3.90766
SIDT1	1.28453	0.253048	0.196996	1.19172	3.90766
MS4A2	1.28427	0.332036	0.258539	1.25879	3.90766
ROBO4	1.27698	0.281609	0.220527	1.21555	3.90766
SOX9	1.27694	0.324167	0.253862	1.25194	3.90766
PRKACA	1.27414	0.149556	0.117378	1.10923	3.90766
SPRY4	1.26641	0.221791	0.175134	1.16618	3.90766
MFNG	1.26556	0.303555	0.239858	1.23418	3.90766
PHGDH	1.26126	0.356303	0.282497	1.28014	3.90766
MAPK3	1.2597	0.168041	0.133398	1.12353	3.90766
PFDN2	1.25849	0.163689	0.130069	1.12015	3.90766
GDF5	1.2582	0.357431	0.284082	1.28114	3.90766
ZFPM2	1.25445	0.35679	0.284419	1.28057	3.90766
HLA.C	1.25069	0.243159	0.194419	1.18358	3.90766
LEFTY2	1.24637	0.435487	0.349404	1.35237	3.90766
SMAD3	1.24635	0.224591	0.180198	1.16845	3.90766
ITGAV	1.24258	0.277356	0.22321	1.21197	3.90766
FOXC2	1.24045	0.298706	0.240805	1.23004	3.90766
KRT14	1.24022	0.637618	0.514115	1.55576	3.90766
HDAC1	1.23178	0.206517	0.167656	1.1539	3.90766
SHC2	1.22698	0.259847	0.211778	1.19735	3.90766
ADAM12	1.22046	0.430926	0.353085	1.3481	3.90766
ROCK1	1.21524	0.15546	0.127926	1.11378	3.90766
COL6A3	1.2085	0.348486	0.288363	1.27322	3.90766
ADCY9	-2.00069	-0.386941	0.193404	0.764749	3.90766
MAD2L1	-2.02647	-0.482778	0.238236	0.715599	3.90766

## Sheet: SAM mVNB
Gene Name	Score(d)	Numerator(r)	Denominator(s+s0)	Fold Change	q-value(%)
NR4A1	7.1547	2.79667	0.390886	6.94837	0
FOS	6.86546	3.55961	0.518481	11.791	0
JUN	5.31706	1.70086	0.319888	3.25095	0
PTGS2	4.70334	1.49879	0.318666	2.82606	0
NR4A3	4.38623	1.64847	0.375827	3.135	0
GADD45B	4.07233	1.04446	0.256478	2.0626	0
MYC	3.91671	1.03537	0.264347	2.04964	0
SELE	3.67283	1.36733	0.372283	2.57993	0
IL6	3.65243	2.17953	0.596733	4.53004	0
KRT17	3.14857	1.52244	0.483533	2.87276	0
CCL3L1	3.13773	1.51933	0.484211	2.86657	0
GADD45G	3.12945	0.982211	0.313861	1.97549	0
PDK4	3.03822	1.10249	0.362873	2.14724	0
ELF3	2.99594	0.746784	0.249265	1.67805	0
SERBP1	2.9514	0.336523	0.114022	1.26271	0
CCL4	2.94953	1.146	0.388536	2.21299	0
SPRY1	2.89884	0.744238	0.256737	1.67509	0
CDKN1A	2.74009	0.780373	0.284798	1.71757	0
SOCS3	2.61342	1.10509	0.422852	2.15112	0
LIF	2.5479	0.849547	0.33343	1.80194	0
Inflammatory.chemokines	2.54004	1.44386	0.568439	2.72048	0
HDAC2	2.48167	0.356836	0.143789	1.28061	3.06122
CLDN4	2.47116	0.549878	0.222519	1.46396	3.06122
TCEAL1	2.4548	0.501575	0.204324	1.41576	3.06122
HSPA2	2.42244	0.523666	0.216173	1.4376	3.06122
BTG2	2.39179	0.670134	0.280181	1.59122	3.06122
GADD45A	2.38188	0.535943	0.225009	1.44989	3.06122
NFKBIZ	2.38072	0.520984	0.218835	1.43493	3.06122
DUSP6	2.32984	0.592235	0.254195	1.50758	3.06122
IRF6	2.27579	0.370623	0.162854	1.29291	5.35714
GDF15	2.24984	0.870743	0.387025	1.8286	7.34694
CCL2	2.23966	1.09878	0.490599	2.14173	7.34694
Apoptosis	2.09331	0.787397	0.376149	1.72596	9.52381
PIM1	2.0401	0.559182	0.274095	1.47343	11.6883
SLC39A6	2.00546	0.4185	0.20868	1.33654	11.6883
AREG	1.95055	0.871526	0.446811	1.8296	15.3639
ER_signaling	1.9425	0.507203	0.261108	1.42129	15.3639
PARP1	1.93194	0.288106	0.149127	1.22104	15.3639
TFF1	1.8478	0.708257	0.383298	1.63383	19.2118
NSD3	1.75781	0.218234	0.124151	1.16331	29.8373
KRT14	1.73159	1.03032	0.595017	2.04248	29.8373
APOD	1.72297	0.496469	0.288148	1.41076	29.8373
PFDN2	1.71017	0.2427	0.141915	1.18321	29.8373
SFRP2	1.70731	0.440607	0.25807	1.35718	29.8373
BAMBI	1.69551	0.462741	0.272922	1.37816	29.8373
EDN1	1.68157	0.517781	0.307916	1.43175	29.8373
MDM2	1.61006	0.240075	0.14911	1.18105	39.6825
IL1B	1.58549	0.645274	0.406988	1.56404	39.6825
HIST3H2BB	1.54715	0.347091	0.224342	1.27199	50.6494
FAM198B	1.52	0.296371	0.194982	1.22805	50.6494
stroma	1.51407	0.413634	0.273193	1.33204	50.6494
TPSAB1	1.51022	0.375533	0.248661	1.29732	50.6494
Hypoxia	1.46361	0.596193	0.407344	1.51172	61.8154
CREBBP	1.45177	0.19018	0.130998	1.14091	61.8154
MT1G	1.42101	0.447742	0.315088	1.3639	68.6287
KRT5	1.3905	0.64602	0.464595	1.56484	68.6287
PLA2G2A	1.36694	0.766414	0.560677	1.70104	68.6287
TP53	1.36621	0.159816	0.116977	1.11714	68.6287
IL13RA1	1.36547	0.193504	0.141713	1.14354	68.6287
PRKACA	1.34018	0.147065	0.109735	1.10731	68.6287
TLE3	1.33183	0.273123	0.205074	1.20842	68.6287
SKP1	1.33037	0.199167	0.149708	1.14804	68.6287
TNFAIP6	1.33	0.394308	0.296471	1.31431	68.6287
CXXC5	1.32099	0.181873	0.13768	1.13436	69.5055
NDP	1.31854	0.339772	0.257688	1.26556	69.5055
CD24	1.30677	0.413922	0.316753	1.3323	69.5055
FOSL1	1.29337	0.649961	0.502533	1.56913	69.5055
PPP2R1A	1.29281	0.188569	0.14586	1.13963	69.5055
HIST1H1C	1.29182	0.257918	0.199654	1.19575	69.5055
RBX1	1.26565	0.190378	0.150419	1.14106	69.5055
CD163	1.26213	0.448876	0.35565	1.36498	69.5055
cytotoxicity	1.26151	0.673394	0.533799	1.59482	69.5055
GSK3B	1.24265	0.167701	0.134954	1.12327	69.5055
BCL2	1.23678	0.231755	0.187386	1.17426	69.5055
CA12	1.22672	0.258826	0.210991	1.1965	69.5055
MAP2K4	1.22022	0.210516	0.172523	1.1571	69.5055
CCL7	1.21556	0.561073	0.461574	1.47537	69.5055
SOX9	1.17462	0.259573	0.220984	1.19712	69.8113
BMP8A	1.16613	0.254052	0.217859	1.19255	69.8113
PIK3R1	1.16535	0.212652	0.182478	1.15882	69.8113
HES1	1.16046	0.278457	0.239953	1.2129	69.8113
INHBA	1.15708	0.331398	0.286409	1.25823	69.8113
PRKDC	1.15655	0.140178	0.121204	1.10204	69.8113
SMAD5	1.14727	0.210969	0.183887	1.15747	69.8113
DNAJC12	1.13948	0.270752	0.23761	1.20644	69.8113
Mast.cells	1.12201	0.278126	0.247882	1.21262	69.8113
ESR1	1.11304	0.277179	0.249029	1.21182	71.0457
HDC	1.10727	0.394312	0.356113	1.31432	71.0457
INHBB	1.1023	0.210617	0.19107	1.15718	71.0457
EIF3B	1.0834	0.12999	0.119984	1.09429	71.0457
ERBB4	1.05053	0.262347	0.249729	1.19943	71.7201
GAS1	1.04915	0.236779	0.225687	1.17836	71.7201
FOXA1	1.03495	0.206178	0.199216	1.15363	71.7201
GREM1	1.03476	0.380808	0.368018	1.30207	71.7201
HIF1A	1.01528	0.282498	0.278248	1.2163	72.7088
CLDN7	0.99647	0.179643	0.180279	1.1326	73.3083
PRKACB	0.9945	0.162542	0.163441	1.11926	73.3083
DHRS2	0.986604	0.343182	0.347842	1.26855	73.3083
GRB2	0.964052	0.139007	0.14419	1.10115	73.3083
IL1R2	0.962451	0.521721	0.542075	1.43567	73.3083
BAG1	0.943369	0.170488	0.180723	1.12544	73.3083
ORC6	0.942705	0.193442	0.205199	1.14349	73.3083
RAD51C	0.940712	0.114647	0.121872	1.08271	73.3083
PIK3R3	0.938873	0.172984	0.184246	1.12739	73.3083
OGN	0.93852	0.226644	0.241491	1.17011	73.3083
KRT6B	0.928086	0.342855	0.369422	1.26826	73.3083
CPA3	0.908536	0.239356	0.263453	1.18047	73.3083
NPEPPS	0.90155	0.140291	0.155611	1.10213	73.3083
prolif	0.899717	0.404061	0.449097	1.32323	73.3083
BCL2A1	0.899424	0.411949	0.458014	1.33048	73.3083
NGFR	0.898722	0.333405	0.370977	1.25998	73.3083
JAK1	0.897185	0.149342	0.166456	1.10906	73.3083
TFF3	0.897087	0.335852	0.374381	1.26212	73.3083
STC1	0.889457	0.37201	0.418244	1.29415	73.3083
DUSP4	0.888519	0.184086	0.207183	1.1361	73.3083
ITGAV	0.880485	0.175718	0.19957	1.12953	73.3083
PPP2R2C	0.88035	0.264226	0.300137	1.20099	73.3083
CDH2	0.873692	0.289735	0.331621	1.22242	73.3083
BBC3	0.869792	0.154817	0.177994	1.11328	73.3083
SOCS1	0.866441	0.216586	0.249971	1.16198	73.3083
CHI3L1	0.865849	0.479009	0.553225	1.39379	73.3083
ICAM1	0.847228	0.252451	0.297973	1.19123	73.3083
FSTL1	0.846658	0.21435	0.253172	1.16018	73.3083
MLH1	0.845252	0.130512	0.154406	1.09468	73.3083
ERBB2	0.843976	0.137539	0.162965	1.10003	73.3083
RNF103	0.83835	0.111442	0.13293	1.08031	74.5776
BAX	0.827406	0.114566	0.138464	1.08265	74.5776
CCL8	0.825249	0.368956	0.447084	1.29142	74.5776
ADAM12	0.817083	0.210483	0.257602	1.15708	74.5776
SRPX	0.80353	0.220174	0.274008	1.16487	74.5776
CDK1	0.794106	0.144489	0.181951	1.10534	74.5776
CD36	0.792167	0.402015	0.507487	1.32135	74.5776
MMP7	0.791745	0.385428	0.486808	1.30625	74.5776
SFN	0.782022	0.128198	0.163931	1.09293	74.5776
TLX1	0.780425	0.270782	0.346967	1.20646	74.5776
GNLY	0.771663	0.250546	0.324683	1.18966	74.5776
BLVRA	0.771298	0.139343	0.180661	1.1014	74.5776
CDKN1B	0.767687	0.202899	0.2643	1.15101	74.5776
CCR1	0.767466	0.263391	0.343195	1.2003	74.5776
WEE1	0.75247	0.176644	0.234753	1.13025	74.5776
COL6A3	0.74987	0.171167	0.228263	1.12597	74.5776
CCNB1	0.748361	0.137884	0.184248	1.10029	74.5776
F3	0.742594	0.238015	0.320519	1.17937	74.5776
SOCS2	0.739858	0.183921	0.248589	1.13597	74.5776
SMAD1	0.735901	0.100384	0.13641	1.07206	74.5776
AGT	0.724322	0.263014	0.363118	1.19998	74.5776
TUBA4A	0.724035	0.113619	0.156924	1.08194	74.5776
COL7A1	0.723523	0.21083	0.291394	1.15735	74.5776
CKS1B	0.720149	0.0817228	0.11348	1.05828	74.5776
FZD7	0.720148	0.130938	0.18182	1.09501	74.5776
EP300	0.715473	0.10856	0.151733	1.07815	74.5776
IGF1	0.71178	0.178079	0.250188	1.13138	74.5776
BCL2L1	0.710417	0.0970286	0.13658	1.06957	74.5776
PPP2CB	0.710009	0.0860088	0.121138	1.06143	74.5776
NEO1	0.70971	0.125636	0.177025	1.09099	74.5776
PIP	0.709032	0.400643	0.565057	1.3201	74.5776
CXADR	0.70875	0.148818	0.209973	1.10866	74.5776
MLPH	0.706467	0.17888	0.253204	1.13201	74.5776
CACNG6	0.703877	0.2392	0.339833	1.18034	74.5776
POPDC3	0.703751	0.232808	0.330809	1.17512	74.5776
GRB7	0.697942	0.112723	0.161508	1.08127	74.5776
SYTL4	0.67972	0.140974	0.2074	1.10265	75.2483
MMP14	0.674066	0.143387	0.212719	1.10449	75.2483
PLAT	0.673844	0.156235	0.231856	1.11437	75.2483
MMP3	0.662331	0.330764	0.499393	1.25768	75.2483
PTGER3	0.653994	0.110167	0.168453	1.07935	75.2483
ISG15	0.650094	0.242668	0.373281	1.18318	75.2483
MARCO	0.646926	0.392077	0.606062	1.31228	75.2483
KIAA0040	0.641696	0.107065	0.166847	1.07703	75.2483
CEP55	0.638071	0.174039	0.272757	1.12821	75.2483
LumA	0.631692	0.0709785	0.112362	1.05043	75.2483
LAMB3	0.619853	0.13749	0.221811	1.09999	75.2483
KIT	0.617033	0.186229	0.301813	1.13779	75.2483
CDKN2D	0.612554	0.152392	0.248782	1.11141	75.2483
SOX10	0.591433	0.406922	0.688027	1.32585	75.2483
MUC1	0.589555	0.174545	0.296063	1.12861	75.2483
FLRT3	0.588113	0.210091	0.35723	1.15676	75.2483
PGK1	0.588069	0.10891	0.185199	1.07841	75.2483
IL4R	0.587967	0.131415	0.223508	1.09537	75.2483
GJB2	0.584352	0.196935	0.337014	1.14626	75.2483
SERPINB5	0.561412	0.246676	0.439385	1.18647	75.2483
PHGDH	0.556376	0.100117	0.179944	1.07186	75.2483
ARNT2	0.545821	0.10406	0.190648	1.07479	75.2483
NRXN3	0.529236	0.137748	0.260277	1.10019	75.2483
CXCL8	0.528337	0.4476	0.847185	1.36377	75.2483
HIST1H2BH	0.519406	0.12433	0.239369	1.09	75.2483
GATA3	0.513302	0.101849	0.19842	1.07315	75.2483
GZMB	0.51316	0.164409	0.320385	1.12071	75.2483
TNFSF10	0.512494	0.0825272	0.161031	1.05887	75.2483
PDGFRA	0.510253	0.134087	0.262785	1.0974	75.2483
TNN	0.506817	0.201624	0.397825	1.14999	75.2483
MED1	0.502365	0.0715944	0.142515	1.05088	75.2483
SIDT1	0.499596	0.110409	0.220997	1.07953	75.2483
SP1	0.487207	0.0626111	0.12851	1.04435	75.2483
ALDOA	0.486304	0.0947288	0.194793	1.06786	75.2483
differentation	0.476317	0.11182	0.23476	1.08059	75.2483
GPX3	0.474571	0.172687	0.36388	1.12716	75.2483
PALB2	0.471206	0.0581532	0.123414	1.04113	75.2483
PROM1	0.470994	0.135706	0.288128	1.09863	75.2483
ABCA8	0.467842	0.164932	0.352537	1.12111	75.2483
TGFB2	0.453264	0.133994	0.29562	1.09733	75.2483
CENPF	0.442452	0.0989319	0.223599	1.07098	75.2483
COL4A6	0.439515	0.109299	0.24868	1.0787	75.2483
PCNA	0.435645	0.0595616	0.136721	1.04215	75.2483
LEF1	0.420915	0.0729801	0.173384	1.05189	75.2483
FOXC1	0.420074	0.136691	0.325397	1.09938	75.2483
EREG	0.419659	0.220898	0.526375	1.16546	75.2483
FGF7	0.418357	0.128724	0.307688	1.09333	75.2483
ROCK1	0.400163	0.0715568	0.178819	1.05085	75.2483
FAM83D	0.394626	0.103695	0.262769	1.07452	75.2483
TBC1D9	0.393857	0.0687619	0.174586	1.04882	75.2483
THBS1	0.383327	0.126847	0.330911	1.0919	75.2483
BAIAP2L1	0.382309	0.0699865	0.183063	1.04971	75.2483
PREP	0.381197	0.0639798	0.167839	1.04535	75.2483
BCAS1	0.379329	0.112309	0.296073	1.08096	75.2483
TNKS	0.378535	0.0573204	0.151427	1.04053	75.2483
HOXB13	0.376568	0.0794974	0.211111	1.05665	75.2483
CFD	0.372075	0.144015	0.387059	1.10498	75.2483
E2F1	0.366883	0.0598192	0.163047	1.04234	75.2483
JAG1	0.365641	0.064374	0.176058	1.04563	75.2483
ITGB1	0.364167	0.0530216	0.145597	1.03744	75.2483
SFRP4	0.363965	0.109256	0.300183	1.07867	75.2483
EIF4E2	0.361723	0.0623444	0.172354	1.04416	75.2483
CXCL10	0.359956	0.159382	0.442783	1.11681	75.2483
CRYAB	0.353199	0.124832	0.353431	1.09038	75.2483
RNASE2	0.352534	0.108408	0.30751	1.07804	75.2483
BIRC5	0.351256	0.0722482	0.205685	1.05135	75.2483
CDH1	0.348827	0.0629479	0.180456	1.0446	75.2483
CXCL9	0.345256	0.130978	0.379364	1.09504	75.2483
UBE2T	0.344476	0.0703697	0.20428	1.04999	75.2483
VEGFA	0.342506	0.0732124	0.213755	1.05206	75.2483
TWIST1	0.341595	0.0916053	0.268169	1.06556	75.2483
GPR160	0.338427	0.0717242	0.211934	1.05097	75.2483
GABRP	0.336954	0.172932	0.513219	1.12735	75.2483
MCM3	0.336443	0.0382689	0.113746	1.02688	75.2483
PTGDS	0.335538	0.0967618	0.288379	1.06937	75.2483
IDO1	0.333007	0.103638	0.311219	1.07448	75.2483
B7.H3	0.330786	0.0629111	0.190187	1.04457	75.2483
CD276	0.330786	0.0629111	0.190187	1.04457	75.2483
WNT2	0.330535	0.119743	0.36227	1.08654	75.2483
PPARG	0.330238	0.0950162	0.28772	1.06808	75.2483
ID2	0.330121	0.0658512	0.199476	1.0467	75.2483
CCND1	0.326131	0.0630724	0.193396	1.04469	75.2483
CCL5	0.324412	0.104224	0.321269	1.07492	75.2483
CACNA1D	0.3244	0.0677945	0.208984	1.04811	75.2483
EIF2AK3	0.316638	0.0465508	0.147016	1.03279	75.2483
MAPK8IP2	0.31152	0.0851253	0.273258	1.06078	75.2483
OCLN	0.307971	0.0609044	0.19776	1.04312	75.2483
ENO1	0.307466	0.0577154	0.187713	1.04082	75.2483
EGLN2	0.3011	0.0445847	0.148073	1.03139	75.2483
SHMT2	0.30055	0.0390526	0.129937	1.02744	75.2483
ZFYVE9	0.2939	0.0407211	0.138554	1.02863	75.2483
PDL1	0.290059	0.0794464	0.273897	1.05661	75.2483
PD1	0.290059	0.0794464	0.273897	1.05661	75.2483
CD274	0.290059	0.0794464	0.273897	1.05661	75.2483
FBN1	0.286229	0.061201	0.213819	1.04333	75.2483
RAD52	0.281249	0.0526244	0.187109	1.03715	75.2483
VCAN	0.279446	0.057903	0.207206	1.04095	75.2483
HIST1H3H	0.279323	0.063594	0.227672	1.04507	75.2483
LPL	0.276371	0.111131	0.402107	1.08007	75.2483
TNKS2	0.276328	0.0498753	0.180493	1.03518	75.2483
AXIN2	0.27622	0.0466136	0.168756	1.03284	75.2483
FZD9	0.275959	0.102231	0.370458	1.07343	75.2483
TYMS	0.272035	0.0547524	0.201269	1.03868	75.2483
UBE2C	0.268166	0.0683538	0.254894	1.04852	75.2483
SPP1	0.266362	0.150527	0.565123	1.10998	75.2483
SHC4	0.264542	0.0978903	0.370037	1.07021	75.2483
MAPK3	0.2574	0.0346629	0.134666	1.02432	75.2483
NKG7	0.253786	0.0839414	0.330757	1.05991	75.2483
NRCAM	0.241474	0.0813793	0.337011	1.05803	75.2483
HMGA1	0.23693	0.0330536	0.139508	1.02318	75.2483
ELK3	0.235848	0.040454	0.171526	1.02844	75.2483
PLCE1	0.231938	0.0701457	0.302433	1.04982	75.2483
IL1RN	0.228237	0.0961798	0.421404	1.06894	75.2483
SFRP1	0.228096	0.0941559	0.412791	1.06744	75.2483
RPS6KA5	0.221743	0.04261	0.19216	1.02998	75.2483
RAC3	0.213045	0.0312136	0.146511	1.02187	75.2483
MAML2	0.209243	0.0384859	0.183929	1.02704	75.2483
ITPR1	0.204175	0.0556906	0.272759	1.03936	75.2483
SERPINH1	0.199123	0.0482816	0.242471	1.03403	75.2483
NUDT1	0.195707	0.0296873	0.151693	1.02079	75.2483
CDH3	0.194521	0.0736	0.378365	1.05234	75.2483
ZEB2	0.188452	0.0420546	0.223158	1.02958	75.2483
PCK1	0.186342	0.0963717	0.517176	1.06908	75.2483
WNT7B	0.184805	0.0472865	0.255873	1.03332	75.2483
ITGB3	0.181869	0.0562126	0.309083	1.03973	75.2483
FST	0.180402	0.0484277	0.268443	1.03414	75.2483
TMPRSS2	0.177638	0.0447596	0.251971	1.03151	75.2483
NETO2	0.171068	0.0421551	0.246423	1.02965	75.2483
CXCR6	0.17091	0.0679437	0.397541	1.04822	75.2483
GZMA	0.168568	0.0673108	0.399309	1.04776	75.2483
THBS2	0.164243	0.0387064	0.235665	1.02719	75.2483
SPRY2	0.160306	0.0374914	0.233873	1.02633	75.2483
DKK1	0.156575	0.052881	0.337735	1.03733	75.2483
BORCS7	0.156183	0.0211967	0.135717	1.0148	75.2483
AGR2	0.155365	0.0317492	0.204352	1.02225	75.2483
TFDP1	0.145156	0.0191751	0.132099	1.01338	75.2483
BDNF	0.141887	0.061816	0.435669	1.04378	75.2483
MAPK10	0.138664	0.0338345	0.244004	1.02373	75.2483
ITGB6	0.138653	0.0461772	0.333042	1.03253	75.2483
MAPK1	0.131712	0.0190121	0.144345	1.01327	75.2483
TIMP4	0.126913	0.0532134	0.419289	1.03757	75.2483
BMPR2	0.125282	0.0234489	0.187169	1.01639	75.2483
JAK3	0.123004	0.034469	0.280227	1.02418	75.2483
NSD1	0.118684	0.0171915	0.144851	1.01199	75.2483
ADD1	0.115443	0.0164481	0.142478	1.01147	75.2483
DDB2	0.115248	0.0222437	0.193008	1.01554	75.2483
BMP5	0.112932	0.046835	0.414719	1.033	75.2483
ADM	0.112402	0.0622412	0.553737	1.04409	75.2483
FXYD3	0.11191	0.0243614	0.217687	1.01703	75.2483
CDC7	0.0962654	0.0195468	0.203051	1.01364	75.2483
SPRY4	0.0912806	0.0171529	0.187914	1.01196	75.2483
FGFR3	0.0876408	0.0235915	0.269184	1.01649	75.2483
FLNC	0.0805124	0.0223518	0.277619	1.01561	75.2483
MIS18A	0.0800431	0.0126029	0.157451	1.00877	75.2483
PSMB7	0.0784693	0.00976352	0.124425	1.00679	75.2483
EDNRB	0.0784492	0.017676	0.225317	1.01233	75.2483
DTX1	0.0778197	0.0248937	0.31989	1.0174	75.2483
CHRNA5	0.0650579	0.0240193	0.369198	1.01679	75.2483
WT1	0.0600865	0.0225717	0.375653	1.01577	75.2483
SOX17	0.0564012	0.0247832	0.439409	1.01733	75.2483
S1PR1	0.0554233	0.0155919	0.281323	1.01087	75.2483
IL2RA	0.0547503	0.0166122	0.303417	1.01158	75.2483
ENPP2	0.0511543	0.0151601	0.29636	1.01056	75.2483
PIK3CA	0.0476186	0.0118693	0.249257	1.00826	75.2483
NAT1	0.046175	0.00860113	0.186272	1.00598	75.2483
MCM2	0.0382567	0.00813564	0.212659	1.00566	75.2483
SMO	0.0360127	0.00831458	0.230879	1.00578	75.2483
HAS1	0.0319758	0.011663	0.364746	1.00812	75.2483
E2F5	0.0297889	0.00595196	0.199804	1.00413	75.2483
HELLS	0.0279104	0.00489717	0.17546	1.0034	75.2483
MS4A2	0.0267179	0.00589379	0.220593	1.00409	75.2483
LIFR	0.0262175	0.00581471	0.221787	1.00404	75.2483
MMP11	0.0234567	0.00785193	0.334741	1.00546	75.2483
CXCL13	0.013529	0.00549685	0.4063	1.00382	75.2483
CALML5	0.0109966	0.00481331	0.437711	1.00334	75.2483
BRCA2	0.0108306	0.00223071	0.205964	1.00155	75.2483
PSMB9	0.0102741	0.00255638	0.248819	1.00177	75.2483
CBLC	0.00824569	0.00169544	0.205616	1.00118	75.2483
LEP	0.0048178	0.00282571	0.586514	1.00196	75.2483
TSPAN7	0.00245124	0.000583371	0.237991	1.0004	75.2483
p53	-3.36261	-0.498688	0.148304	0.70775	5.35714
MTOR	-3.25666	-0.38049	0.116834	0.768177	5.35714
BCL6B	-3.02183	-0.519947	0.172064	0.697397	7.34694
HOXA5	-2.74373	-0.615528	0.22434	0.652691	11.6883
MYCN	-2.64323	-0.64331	0.24338	0.640242	11.6883
APH1B	-2.57935	-0.440279	0.170694	0.736992	11.6883
CDKN2B	-2.52482	-0.47724	0.189019	0.71835	11.6883
TBX1	-2.52369	-0.621433	0.24624	0.650025	11.6883
BMP4	-2.52038	-0.515276	0.204444	0.699659	11.6883
HLA.DQA1	-2.34744	-0.941253	0.40097	0.52078	15.3639
CD34	-2.30512	-0.448913	0.194746	0.732594	15.3639
HDAC10	-2.29775	-0.325229	0.141542	0.798172	15.3639
LFNG	-2.28804	-0.44212	0.193231	0.736052	15.3639
BRCAness_fitted_to_DNAscar	-2.2657	-0.513486	0.226635	0.700528	15.3639
PECAM1	-2.26395	-0.557266	0.246148	0.679589	15.3639
HLA.DPB1	-2.19125	-0.611977	0.279282	0.654299	19.2118
IL20RA	-2.17299	-0.623943	0.287136	0.648895	19.2118
ROBO4	-2.12225	-0.432839	0.203953	0.740803	19.2118
RASAL1	-2.1198	-0.616914	0.291024	0.652064	19.2118
JCAD	-2.0243	-0.437863	0.216303	0.738228	23.8876
PLA2G3	-2.01835	-0.538975	0.267037	0.68826	23.8876
SHE	-1.98198	-0.387544	0.195534	0.76443	23.8876
DTX4	-1.96126	-0.502281	0.256102	0.705989	23.8876
MHC2	-1.91469	-0.70209	0.366685	0.614681	23.8876
HEG1	-1.89413	-0.416495	0.219887	0.749243	23.8876
ETV4	-1.87456	-0.593044	0.316365	0.662942	29.8373
HLA.C	-1.86736	-0.368727	0.197459	0.774466	29.8373
FGF13	-1.85166	-0.499233	0.269614	0.707483	29.8373
EYA4	-1.84282	-0.458318	0.248705	0.727834	29.8373
HOXA9	-1.83227	-0.476487	0.260053	0.718726	29.8373
SKA3	-1.83209	-0.511241	0.279048	0.701619	29.8373
TMPRSS4	-1.82913	-0.7257	0.396747	0.604703	29.8373
TNF	-1.78125	-0.540225	0.303284	0.687664	29.8373
PARP2	-1.75459	-0.300641	0.171346	0.811892	29.8373
WNT5B	-1.75279	-0.478455	0.272968	0.717746	29.8373
DTX3	-1.72782	-0.258728	0.149743	0.835825	29.8373
EYA2	-1.7094	-0.557876	0.326358	0.679302	29.8373
PDL2	-1.67027	-0.485267	0.290533	0.714365	29.8373
PDCD1LG2	-1.67027	-0.485267	0.290533	0.714365	29.8373
HAPLN1	-1.65623	-0.58958	0.355977	0.664536	29.8373
CKB	-1.6433	-0.329335	0.200411	0.795903	29.8373
PIK3CG	-1.63381	-0.384419	0.235289	0.766088	29.8373
IL11RA	-1.63164	-0.331791	0.203348	0.794549	29.8373
KDR	-1.62319	-0.269634	0.166114	0.82953	29.8373
CDC14A	-1.61101	-0.424475	0.263483	0.74511	29.8373
HLA.DMB	-1.59095	-0.420206	0.264122	0.747318	29.8373
PSAT1	-1.54894	-0.495034	0.319594	0.709545	39.6825
BNC2	-1.54749	-0.451441	0.291726	0.731312	39.6825
XRCC2	-1.54497	-0.371274	0.240312	0.773099	39.6825
ESPL1	-1.52357	-0.356676	0.234105	0.780962	39.6825
IL10RA	-1.52174	-0.44512	0.292506	0.734523	39.6825
PAX8	-1.50575	-0.343034	0.227815	0.788382	39.6825
CXCL12	-1.50077	-0.395723	0.26368	0.760108	39.6825
PLA2G4F	-1.4819	-0.295332	0.199292	0.814885	39.6825
ROR	-1.46877	-4.4	2.9957	0.0473661	39.6825
HOXB3	-1.46681	-0.285172	0.194417	0.820644	39.6825
NOD2	-1.46604	-0.457648	0.312166	0.728173	39.6825
HLA.DPA1	-1.46262	-0.443032	0.302903	0.735587	39.6825
SPN	-1.46005	-0.379018	0.259592	0.768961	39.6825
TLR4	-1.45156	-0.337724	0.232662	0.791289	39.6825
BLM	-1.45065	-0.293053	0.202014	0.816173	39.6825
HLA.DRB1	-1.45053	-0.417892	0.288096	0.748518	39.6825
ASPM	-1.44158	-0.373911	0.259376	0.771688	39.6825
IGF1R	-1.43728	-0.277944	0.193382	0.824765	39.6825
COL27A1	-1.43215	-0.368592	0.257369	0.774538	39.6825
SMC1B	-1.42842	-0.448995	0.31433	0.732553	39.6825
HGF	-1.42515	-0.410951	0.288357	0.752127	39.6825
HOXA7	-1.4199	-0.433671	0.305424	0.740376	39.6825
CDC20	-1.41684	-0.328543	0.231885	0.79634	39.6825
TCF4	-1.41584	-0.29423	0.207814	0.815507	39.6825
TYK2	-1.41522	-0.223514	0.157936	0.856477	39.6825
DKK2	-1.40744	-0.425583	0.302381	0.744538	39.6825
RUNX3	-1.40274	-0.33269	0.237171	0.794055	39.6825
WNT10A	-1.39973	-0.44537	0.318184	0.734396	39.6825
JAG2	-1.39288	-0.302713	0.21733	0.810726	39.6825
ATP10B	-1.38893	-0.470092	0.338457	0.721919	39.6825
PLD1	-1.38193	-0.322305	0.233228	0.799791	39.6825
ZNF205	-1.36765	-0.186293	0.136214	0.878861	39.6825
CCR5	-1.36639	-0.450535	0.329727	0.731771	39.6825
FGF10	-1.36451	-0.595157	0.43617	0.661972	39.6825
CLEC14A	-1.36057	-0.278719	0.204854	0.824323	39.6825
MELK	-1.35063	-0.330596	0.244772	0.795208	39.6825
CDCA8	-1.34897	-0.392369	0.290865	0.761878	39.6825
NOTCH1	-1.34356	-0.264449	0.196827	0.832516	39.6825
FOXM1	-1.3341	-0.3005	0.225246	0.811971	39.6825
CACNA1H	-1.33121	-0.349349	0.262429	0.784938	39.6825
Endothelial.cells	-1.32538	-0.24717	0.18649	0.842548	39.6825
PBX3	-1.30108	-0.265751	0.204254	0.831766	39.6825
CNTFR	-1.29869	-0.393017	0.302626	0.761536	39.6825
ZFPM2	-1.29757	-0.369944	0.285106	0.773812	39.6825
CACNG4	-1.27981	-0.513831	0.401489	0.70036	39.6825
MUS81	-1.27286	-0.199413	0.156666	0.870905	39.6825
MEOX2	-1.25575	-0.439035	0.34962	0.737628	39.6825
SLC2A1	-1.25108	-0.267843	0.21409	0.83056	39.6825
HLA.DRA	-1.24337	-0.316985	0.25494	0.802746	39.6825
TIE1	-1.24114	-0.260982	0.210276	0.834519	39.6825
DEPDC1	-1.23706	-0.337666	0.27296	0.79132	39.6825
WIF1	-1.23431	-0.784241	0.635368	0.580657	39.6825
CDH5	-1.22235	-0.29947	0.244997	0.812551	39.6825
MME	-1.21853	-0.356278	0.292383	0.781177	39.6825
VEGFD	-1.2144	-0.427267	0.351835	0.743669	39.6825
PDGFB	-1.20816	-0.252455	0.208958	0.839467	39.6825
FAP	-1.2004	-0.313722	0.261347	0.804564	39.6825
IFT140	-1.19375	-0.201213	0.168555	0.869819	39.6825
KIF11	-1.19203	-0.235749	0.197771	0.849244	39.6825
AGTR1	-1.18976	-0.478384	0.402084	0.717781	39.6825
CD68	-1.18661	-0.366521	0.308882	0.775651	39.6825
FZD8	-1.18452	-0.313337	0.264526	0.804778	39.6825
IFN.gamma	-1.18331	-1.10366	0.932687	0.465335	39.6825
FGFR4	-1.17659	-0.310351	0.263772	0.806446	39.6825
ANGPT1	-1.17538	-0.359535	0.305889	0.779416	39.6825
PRKCB	-1.1738	-0.317274	0.270297	0.802585	39.6825
MAF	-1.16961	-0.261623	0.223684	0.834149	39.6825
CXorf36	-1.16307	-0.255851	0.219978	0.837493	39.6825
CD19	-1.14586	-0.370092	0.322983	0.773733	39.6825
NDC80	-1.14175	-0.245656	0.215158	0.843432	39.6825
HDAC6	-1.13812	-0.159259	0.139932	0.895485	39.6825
NEIL1	-1.131	-0.204622	0.180921	0.867766	39.6825
BNIP3	-1.13096	-0.208057	0.183965	0.865702	39.6825
EMCN	-1.12895	-0.297324	0.263363	0.813761	39.6825
TAPBP	-1.1216	-0.17322	0.15444	0.886861	39.6825
FANCF	-1.12121	-0.162589	0.145012	0.89342	39.6825
FUT3	-1.12031	-0.318188	0.284019	0.802077	39.6825
IL6R	-1.10939	-0.252287	0.227411	0.839564	39.6825
NUPR1	-1.10687	-0.220674	0.199368	0.858165	39.6825
LAG3	-1.10678	-0.334499	0.302228	0.79306	39.6825
SIGIRR	-1.09538	-0.168381	0.153719	0.889841	39.6825
MYBL2	-1.08951	-0.251898	0.231202	0.839791	50.6494
CAV1	-1.08808	-0.31481	0.289326	0.803957	50.6494
CHEK2	-1.07994	-0.181688	0.168239	0.881671	50.6494
PRC1	-1.07968	-0.220011	0.203773	0.858559	50.6494
CACNG1	-1.07744	-0.412479	0.382834	0.751331	50.6494
RPS6KB2	-1.07734	-0.141107	0.130977	0.906823	50.6494
SLPI	-1.07277	-0.362551	0.337957	0.777788	50.6494
PDGFRB	-1.07207	-0.211059	0.196869	0.863903	50.6494
DLGAP5	-1.06568	-0.262355	0.246184	0.833726	50.6494
SKP2	-1.06265	-0.167264	0.157402	0.89053	50.6494
LINC02381	-1.05473	-0.131929	0.125083	0.912611	50.6494
STAT1	-1.04108	-0.252163	0.242213	0.839637	50.6494
TEK	-1.04088	-0.309859	0.297688	0.806721	50.6494
TGFBR2	-1.03955	-0.25215	0.242557	0.839644	50.6494
CDC25C	-1.03666	-0.220948	0.213134	0.858002	50.6494
OLFML2B	-1.03037	-0.240227	0.233146	0.846612	50.6494
C5orf38	-1.02967	-0.314699	0.305631	0.804019	50.6494
RELN	-1.02903	-0.385764	0.374883	0.765373	50.6494
ROCK2	-1.02536	-0.156154	0.152292	0.897414	50.6494
WRN	-1.01971	-0.129912	0.1274	0.913887	50.6494
CCND2	-1.01894	-0.236251	0.231859	0.848949	50.6494
EFNA3	-1.01687	-0.215239	0.211667	0.861404	50.6494
GDF5	-1.0058	-0.383099	0.380891	0.766789	50.6494
IL20RB	-1.00136	-0.237706	0.237383	0.848093	50.6494
GPC4	-0.994989	-0.203966	0.204993	0.868161	50.6494
TIGIT	-0.983602	-0.330024	0.335526	0.795523	50.6494
DCN	-0.980393	-0.205792	0.209908	0.867063	50.6494
HLA.DOB	-0.975982	-0.280132	0.287026	0.823516	50.6494
MFNG	-0.975533	-0.203706	0.208815	0.868317	50.6494
DPT	-0.971544	-0.286555	0.294948	0.819858	50.6494
PALMD	-0.966539	-0.261055	0.270093	0.834477	50.6494
RASGRF2	-0.964739	-0.219477	0.227499	0.858877	50.6494
TRIP13	-0.963495	-0.299073	0.310404	0.812775	50.6494
RAD51	-0.963201	-0.226098	0.234736	0.854944	50.6494
BMP6	-0.961445	-0.318506	0.331278	0.8019	50.6494
NPR1	-0.95958	-0.264132	0.275258	0.832699	50.6494
CDCA5	-0.95643	-0.170868	0.178652	0.888308	50.6494
CMKLR1	-0.953063	-0.277588	0.291259	0.824969	50.6494
CEACAM6	-0.930103	-0.383299	0.412103	0.766683	50.6494
SHC2	-0.918501	-0.185704	0.202182	0.87922	50.6494
Treg	-0.916325	-0.226483	0.247165	0.854716	50.6494
FOXP3	-0.916325	-0.226483	0.247165	0.854716	50.6494
DLL3	-0.913461	-0.38209	0.418288	0.767325	50.6494
MYCT1	-0.913208	-0.194109	0.212557	0.874113	50.6494
ATM	-0.910216	-0.172431	0.18944	0.887346	50.6494
AURKB	-0.908072	-0.233969	0.257655	0.850292	50.6494
TTK	-0.902256	-0.229398	0.254249	0.852991	50.6494
RORB	-0.902026	-0.294129	0.326076	0.815565	50.6494
PRKAA2	-0.899991	-0.288258	0.32029	0.81889	50.6494
GZMM	-0.896075	-0.357361	0.398808	0.780591	50.6494
IL12RB2	-0.882047	-0.339626	0.385043	0.790246	50.6494
RBL2	-0.88066	-0.108226	0.122892	0.927728	50.6494
GHR	-0.879016	-0.223552	0.254321	0.856454	50.6494
SOX2	-0.878471	-0.396359	0.451192	0.759773	50.6494
CCNA2	-0.877993	-0.198498	0.226081	0.871457	50.6494
AKT3	-0.87693	-0.170348	0.194254	0.888629	50.6494
ID1	-0.874904	-0.220463	0.251986	0.85829	50.6494
CTSW	-0.867004	-0.269467	0.310802	0.829626	50.6494
KIF14	-0.861939	-0.244895	0.284121	0.843877	50.6494
PTCH1	-0.860017	-0.234212	0.272335	0.850149	50.6494
CACNA2D3	-0.857953	-0.318075	0.370737	0.80214	50.6494
CDKN2A	-0.857716	-0.249137	0.290466	0.841399	50.6494
RAC2	-0.841674	-0.158518	0.188337	0.895945	50.6494
IKZF3	-0.840641	-0.194475	0.231341	0.873891	50.6494
RASGRF1	-0.836952	-0.269938	0.322524	0.829355	50.6494
ZBTB16	-0.832688	-0.358815	0.430911	0.779805	50.6494
FAM124B	-0.82997	-0.239936	0.28909	0.846783	50.6494
S100A14	-0.825169	-0.22904	0.277567	0.853202	50.6494
NEIL3	-0.822732	-0.244993	0.29778	0.84382	50.6494
FGF9	-0.81882	-0.302708	0.369688	0.810729	50.6494
Her2	-0.814179	-0.0831071	0.102075	0.944022	50.6494
CLDN3	-0.812092	-0.191172	0.235407	0.875894	50.6494
NASP	-0.811158	-0.164016	0.2022	0.892537	50.6494
ATAD2	-0.809153	-0.1706	0.210838	0.888473	50.6494
FGL2	-0.802401	-0.205582	0.256208	0.867189	50.6494
HLA.DQB1	-0.799794	-0.235108	0.29396	0.849622	50.6494
LTB	-0.79702	-0.267545	0.335682	0.830732	50.6494
HEMK1	-0.788271	-0.114995	0.145883	0.923385	50.6494
PSMB10	-0.788259	-0.140688	0.178479	0.907087	50.6494
MRE11	-0.786467	-0.150325	0.191139	0.901048	50.6494
PIK3R5	-0.784236	-0.213063	0.271682	0.862704	50.6494
FLI1	-0.781526	-0.181448	0.232172	0.881817	50.6494
TIS	-0.77889	-0.190179	0.244166	0.876497	50.6494
RRM2	-0.775986	-0.176777	0.227809	0.884677	50.6494
FGF18	-0.775182	-0.235388	0.303655	0.849456	50.6494
VIT	-0.772475	-0.297594	0.385248	0.813608	50.6494
IRX1	-0.767316	-0.208148	0.271268	0.865647	50.6494
KIFC1	-0.757168	-0.140551	0.185627	0.907173	50.6494
RFC4	-0.755755	-0.11429	0.151226	0.923837	50.6494
ASPN	-0.753343	-0.194914	0.258732	0.873625	50.6494
ANLN	-0.744746	-0.156398	0.210001	0.897263	50.6494
CEACAM5	-0.741767	-0.289638	0.390471	0.818107	50.6494
CKMT1A	-0.734723	-0.218104	0.296852	0.859694	50.6494
CD1E	-0.734686	-0.266764	0.363099	0.831182	50.6494
GTF2H2	-0.733513	-0.0947723	0.129203	0.93642	50.6494
DLL1	-0.730915	-0.183282	0.250756	0.880697	50.6494
RAD54L	-0.730083	-0.146859	0.201154	0.903214	50.6494
SIX1	-0.716535	-0.229828	0.32075	0.852736	50.6494
ST6GALNAC2	-0.714274	-0.15405	0.215674	0.898724	50.6494
MLLT3	-0.710281	-0.127195	0.179077	0.91561	50.6494
JAK2	-0.704318	-0.13261	0.188281	0.91218	50.6494
MAPT	-0.686393	-0.128503	0.187215	0.91478	50.6494
SPC25	-0.685821	-0.155957	0.227402	0.897537	50.6494
HLA.A	-0.680915	-0.165735	0.2434	0.891474	50.6494
KCNB1	-0.679301	-0.226304	0.333142	0.854822	50.6494
EIF4EBP1	-0.677937	-0.103842	0.153173	0.930552	50.6494
PAX5	-0.676715	-0.289035	0.427114	0.81845	50.6494
ITGA6	-0.674048	-0.107059	0.15883	0.928479	50.6494
BRCA1	-0.67031	-0.133894	0.19975	0.911368	50.6494
KAT2B	-0.662867	-0.116397	0.175596	0.922489	50.6494
CD27	-0.660692	-0.23653	0.358003	0.848785	50.6494
PDE9A	-0.658963	-0.170845	0.259263	0.888322	50.6494
GRIN1	-0.655808	-0.293099	0.446928	0.816147	50.6494
PRKCA	-0.652372	-0.136268	0.208881	0.90987	50.6494
CD44	-0.652218	-0.117663	0.180405	0.921679	50.6494
SMAD4	-0.650805	-0.0715	0.109864	0.951648	50.6494
JAM2	-0.641019	-0.131626	0.205339	0.912802	61.8154
CXCL5	-0.64087	-0.347959	0.542948	0.785695	61.8154
DDR2	-0.639752	-0.13532	0.211519	0.910468	61.8154
APM	-0.630887	-0.174397	0.276431	0.886138	61.8154
CCNE1	-0.629718	-0.132062	0.209716	0.912526	61.8154
LAD1	-0.628779	-0.148179	0.235661	0.902389	61.8154
NRXN1	-0.626154	-0.247572	0.395385	0.842313	61.8154
NUF2	-0.625575	-0.164478	0.262922	0.892252	61.8154
KIF2C	-0.62309	-0.175378	0.281465	0.885535	61.8154
NOTCH2	-0.618408	-0.0945392	0.152875	0.936571	61.8154
POLQ	-0.611503	-0.137119	0.224233	0.909333	61.8154
CDC25B	-0.605071	-0.123139	0.203511	0.918188	61.8154
FNBP1	-0.600418	-0.0975627	0.162491	0.934611	61.8154
PTTG1	-0.600065	-0.144648	0.241054	0.9046	61.8154
CDKN2C	-0.59884	-0.13075	0.218339	0.913356	61.8154
DDX39A	-0.598023	-0.0754173	0.126111	0.949068	61.8154
SMAD3	-0.597174	-0.129167	0.216298	0.914359	61.8154
MSR1	-0.594393	-0.167568	0.281915	0.890342	61.8154
GZMH	-0.592415	-0.21656	0.365555	0.860615	61.8154
ACVRL1	-0.584285	-0.131999	0.225916	0.912566	61.8154
CYBB	-0.580898	-0.151668	0.261092	0.900209	61.8154
TAP2	-0.579175	-0.131029	0.226234	0.91318	61.8154
B3GNT3	-0.576544	-0.240265	0.416734	0.84659	61.8154
CD84	-0.575026	-0.146066	0.254015	0.903712	61.8154
CACNA2D1	-0.564969	-0.122909	0.21755	0.918334	61.8154
PYCARD	-0.561353	-0.0908105	0.161771	0.938995	61.8154
FGF1	-0.559319	-0.172208	0.307889	0.887483	61.8154
GATA4	-0.556589	-0.224239	0.402882	0.856046	61.8154
COMP	-0.55605	-0.213825	0.384543	0.862248	61.8154
RASGRP1	-0.546996	-0.156286	0.285717	0.897332	61.8154
ANXA9	-0.544024	-0.130432	0.239755	0.913558	61.8154
ISM1	-0.543767	-0.137188	0.252292	0.90929	61.8154
GNG4	-0.537588	-0.223752	0.416215	0.856335	61.8154
BMPR1B	-0.53697	-0.125402	0.233536	0.916749	61.8154
ACVR1B	-0.533442	-0.057773	0.108302	0.960746	61.8154
CCNA1	-0.526817	-0.166188	0.315457	0.891194	61.8154
MMRN2	-0.518057	-0.120206	0.232033	0.920056	61.8154
CDKN1C	-0.517795	-0.137621	0.265783	0.909017	61.8154
PRKX	-0.514168	-0.112932	0.219641	0.924707	61.8154
WDR77	-0.513716	-0.0931267	0.18128	0.937489	61.8154
LEFTY2	-0.509833	-0.151285	0.296735	0.900448	61.8154
PPARGC1A	-0.50924	-0.170569	0.334948	0.888492	61.8154
ACVR1C	-0.508191	-0.20151	0.396523	0.86964	61.8154
PLA2G4A	-0.508143	-0.130354	0.25653	0.913607	61.8154
ECM2	-0.505451	-0.12568	0.24865	0.916572	61.8154
TWIST2	-0.50486	-0.181569	0.359643	0.881744	61.8154
COL2A1	-0.502296	-0.191867	0.38198	0.875472	61.8154
TTYH1	-0.502007	-0.171456	0.34154	0.887946	61.8154
ETV7	-0.501973	-0.188607	0.375731	0.877453	61.8154
THY1	-0.501313	-0.137488	0.274255	0.909101	61.8154
IL3RA	-0.500053	-0.145177	0.290323	0.904268	61.8154
FLT3	-0.49709	-0.181802	0.365733	0.881601	61.8154
CLDN1	-0.496724	-0.116632	0.234802	0.922339	61.8154
GRIA3	-0.495895	-0.113478	0.228835	0.924357	61.8154
LEMD1	-0.494533	-0.201217	0.406883	0.869816	61.8154
HLA.E	-0.482147	-0.108562	0.225163	0.927512	61.8154
SCARA5	-0.476685	-0.193828	0.406617	0.874283	61.8154
MAP3K12	-0.47515	-0.0900326	0.189482	0.939502	61.8154
FZD10	-0.469819	-0.121598	0.258819	0.919169	61.8154
NCAM1	-0.468568	-0.139157	0.296984	0.908049	61.8154
PRLR	-0.464629	-0.115618	0.24884	0.922987	61.8154
ALDH1A1	-0.459255	-0.0997717	0.217247	0.933181	61.8154
HBB	-0.45487	-0.234039	0.514518	0.850251	61.8154
MMP9	-0.454289	-0.155259	0.341762	0.897971	61.8154
AURKA	-0.448545	-0.121169	0.270139	0.919442	61.8154
ACTR3B	-0.446374	-0.0806906	0.180769	0.945605	61.8154
CDKN3	-0.443685	-0.1174	0.264603	0.921847	61.8154
OAS3	-0.440322	-0.138972	0.315614	0.908166	61.8154
IL2RB	-0.439647	-0.137099	0.311839	0.909346	61.8154
CYP4F3	-0.437929	-0.168797	0.385444	0.889584	61.8154
MAD2L1	-0.437691	-0.0607163	0.138719	0.958788	61.8154
CDK6	-0.435587	-0.0809647	0.185875	0.945425	61.8154
SCUBE2	-0.434567	-0.113172	0.260424	0.924553	61.8154
GRIN2A	-0.433529	-0.151524	0.349513	0.900299	61.8154
KLRK1	-0.43026	-0.14545	0.338052	0.904097	61.8154
BMP2	-0.423559	-0.133435	0.315033	0.911658	61.8154
Basal	-0.419884	-0.0410399	0.0977408	0.971954	61.8154
BAIAP3	-0.417944	-0.104372	0.249728	0.93021	61.8154
PARP4	-0.415056	-0.0704436	0.169721	0.952345	61.8154
NTRK2	-0.414491	-0.118279	0.285359	0.921286	61.8154
MKI67	-0.409119	-0.102791	0.251248	0.93123	61.8154
CDC25A	-0.404883	-0.119128	0.294227	0.920744	61.8154
SPDEF	-0.397788	-0.108471	0.272685	0.927571	61.8154
AR	-0.397159	-0.0687016	0.172983	0.953496	61.8154
LAMA3	-0.395607	-0.0819984	0.207272	0.944748	61.8154
BCL11A	-0.393858	-0.129563	0.328959	0.914108	61.8154
COL9A3	-0.384713	-0.0834953	0.217033	0.943768	61.8154
NFATC1	-0.384215	-0.0653905	0.170192	0.955687	61.8154
LRP2	-0.381589	-0.102193	0.267809	0.931616	61.8154
ELOVL2	-0.365778	-0.0897503	0.245368	0.939685	61.8154
HLA.DMA	-0.365276	-0.0850774	0.232912	0.942734	61.8154
AXIN1	-0.362943	-0.0575536	0.158575	0.960892	61.8154
ADCY9	-0.361271	-0.0555383	0.15373	0.962235	61.8154
NUMBL	-0.353674	-0.0615682	0.174082	0.958222	61.8154
CD8A	-0.352509	-0.114095	0.323666	0.923962	61.8154
PGR	-0.352453	-0.126556	0.359071	0.916016	61.8154
ARID1A	-0.349454	-0.0480282	0.137438	0.967257	61.8154
BMPR1A	-0.343509	-0.0439666	0.127993	0.969984	61.8154
IL7R	-0.342943	-0.0925949	0.270001	0.937834	61.8154
FOXC2	-0.342283	-0.0851735	0.248839	0.942671	61.8154
HDAC11	-0.340563	-0.0499789	0.146754	0.96595	61.8154
TSPAN1	-0.336577	-0.105305	0.31287	0.929609	61.8154
PIK3CD	-0.336439	-0.0753776	0.224046	0.949094	61.8154
EXO1	-0.334094	-0.0620354	0.185683	0.957912	61.8154
NCAPH2	-0.330975	-0.0363598	0.109857	0.975112	61.8154
IL22RA2	-0.330022	-0.120655	0.365596	0.91977	61.8154
CDC6	-0.319129	-0.0494449	0.154937	0.966308	61.8154
HNF1A	-0.318577	-0.103229	0.324031	0.930947	61.8154
FREM2	-0.312226	-0.120801	0.386902	0.919677	61.8154
PLA1A	-0.308661	-0.0921886	0.298672	0.938099	68.6287
PLCB1	-0.306956	-0.0618496	0.201493	0.958035	68.6287
PTEN	-0.298746	-0.0617194	0.206595	0.958122	68.6287
ZIC2	-0.297816	-0.120619	0.405014	0.919793	68.6287
PLCB4	-0.294497	-0.0546404	0.185538	0.962834	68.6287
TGFB3	-0.29115	-0.0534785	0.18368	0.96361	68.6287
CHIT1	-0.284691	-0.1799	0.631912	0.882764	68.6287
TYMP	-0.275111	-0.0618253	0.224728	0.958051	68.6287
DSC2	-0.269953	-0.0669475	0.247997	0.954656	68.6287
IL24	-0.266395	-0.105144	0.394692	0.929712	68.6287
FAM214A	-0.265183	-0.050388	0.190012	0.965677	68.6287
LumB	-0.263096	-0.027538	0.104669	0.981093	68.6287
GGH	-0.261075	-0.0760731	0.291384	0.948636	68.6287
CD8.T.cells	-0.257505	-0.0843878	0.327714	0.943185	68.6287
WNT4	-0.256592	-0.0616749	0.240362	0.958151	68.6287
PKMYT1	-0.253149	-0.0593356	0.23439	0.959706	68.6287
BRCAness	-0.252511	-0.0506467	0.200572	0.965503	68.6287
BAD	-0.247192	-0.0378632	0.153173	0.974097	68.6287
RARRES3	-0.245235	-0.0669762	0.27311	0.954637	68.6287
XRCC3	-0.245136	-0.0408035	0.166452	0.972113	68.6287
TGF.beta	-0.241364	-0.0450476	0.186638	0.969258	68.6287
TGFB1	-0.241364	-0.0450476	0.186638	0.969258	68.6287
EFNA5	-0.239502	-0.0832121	0.347438	0.943954	68.6287
NOTCH3	-0.236459	-0.0450275	0.190424	0.969271	68.6287
WNT5A	-0.235232	-0.0551791	0.234572	0.962475	68.6287
TMEM45B	-0.231076	-0.0710092	0.307299	0.951972	68.6287
CDC14B	-0.223787	-0.047405	0.211831	0.967675	68.6287
THBS4	-0.219761	-0.0740394	0.336909	0.949974	68.6287
MET	-0.21975	-0.08109	0.369011	0.945343	68.6287
CCNE2	-0.211339	-0.042817	0.202598	0.970758	68.6287
SLC44A4	-0.204807	-0.0429921	0.209915	0.97064	68.6287
LTBP1	-0.202985	-0.0520662	0.256503	0.964554	68.6287
LAMC2	-0.202407	-0.0979202	0.483778	0.934379	68.6287
PRF1	-0.199979	-0.0720755	0.360416	0.951268	68.6287
GLI3	-0.196646	-0.0296716	0.150889	0.979643	68.6287
CSF3R	-0.196508	-0.0534708	0.272105	0.963615	68.6287
EGLN3	-0.195549	-0.0487128	0.249108	0.966799	68.6287
RB1	-0.195064	-0.0305648	0.156691	0.979037	68.6287
ZEB1	-0.192788	-0.033055	0.171457	0.977349	68.6287
TAP1	-0.188553	-0.0462643	0.245365	0.968441	68.6287
CAMK2B	-0.188136	-0.0631439	0.33563	0.957176	68.6287
PIK3R2	-0.179282	-0.0318363	0.177577	0.978174	68.6287
VIM	-0.174163	-0.0389356	0.223558	0.973373	68.6287
BBOX1	-0.172867	-0.0632006	0.365603	0.957138	68.6287
WNT6	-0.170865	-0.0672178	0.393397	0.954477	68.6287
APOE	-0.16502	-0.0399804	0.242276	0.972668	68.6287
claudin_low_lin	-0.164666	-0.0570015	0.346164	0.96126	68.6287
CD8B	-0.158472	-0.0546804	0.345047	0.962808	68.6287
ID4	-0.15287	-0.0447223	0.292552	0.969476	68.6287
HDAC5	-0.152302	-0.0218493	0.143461	0.984969	68.6287
EGF	-0.149698	-0.0427722	0.285724	0.970788	68.6287
IBSP	-0.144438	-0.0538555	0.372862	0.963358	68.6287
EGFR	-0.144121	-0.0406944	0.282363	0.972187	68.6287
MIA	-0.131501	-0.040075	0.30475	0.972604	68.6287
LEPR	-0.124334	-0.0369884	0.297492	0.974687	68.6287
CHAD	-0.123534	-0.0367543	0.297523	0.974846	68.6287
HK2	-0.123114	-0.0294364	0.239099	0.979803	68.6287
RORA	-0.120841	-0.0234832	0.194332	0.983854	68.6287
KRT7	-0.114219	-0.0475774	0.416545	0.96756	68.6287
SNAI2	-0.113807	-0.0299752	0.263387	0.979437	68.6287
COL11A1	-0.113497	-0.0477113	0.420375	0.96747	68.6287
BMP7	-0.111475	-0.0330355	0.296349	0.977362	68.6287
CLEC5A	-0.110663	-0.0454725	0.410908	0.968972	68.6287
CCR2	-0.108251	-0.0381467	0.352391	0.973905	68.6287
POLD1	-0.103342	-0.0191129	0.184948	0.986839	68.6287
TOP2A	-0.0976338	-0.0238167	0.243939	0.983627	68.6287
WNT11	-0.0944118	-0.0238547	0.252666	0.983601	68.6287
S100A7	-0.0898644	-0.0386613	0.430219	0.973558	68.6287
RBL1	-0.0886883	-0.0120066	0.135379	0.991712	68.6287
COLEC12	-0.0759798	-0.0205476	0.270435	0.985858	68.6287
Macrophages	-0.0730126	-0.0212367	0.290864	0.985388	68.6287
SMURF2	-0.0723892	-0.0129078	0.178312	0.991093	68.6287
KIF23	-0.0671996	-0.0129736	0.19306	0.991048	68.6287
LRRC32	-0.06574	-0.0156731	0.23841	0.989195	68.6287
TCF7L1	-0.0599021	-0.0136986	0.228684	0.99055	68.6287
Cytotoxic.cells	-0.0558656	-0.0171682	0.307312	0.98817	68.6287
HDAC1	-0.0547614	-0.00944445	0.172466	0.993475	68.6287
FHL1	-0.0530644	-0.017756	0.334613	0.987768	68.6287
RPS6KB1	-0.0499278	-0.00625059	0.125193	0.995677	68.6287
DLL4	-0.0459331	-0.0089714	0.195314	0.993801	68.6287
FGF12	-0.0406219	-0.00984793	0.242429	0.993197	68.6287
EPAS1	-0.0318406	-0.00734056	0.230541	0.994925	68.6287
FSTL3	-0.0302318	-0.00883234	0.292154	0.993897	68.6287
SUV39H2	-0.0254072	-0.0052171	0.205339	0.99639	68.6287
FGFR2	-0.0181638	-0.00613799	0.337924	0.995755	68.6287
CDCA7L	-0.0179958	-0.00367068	0.203974	0.997459	68.6287
FGF2	-0.0144404	-0.00417992	0.289459	0.997107	68.6287
SNAI1	-0.0113884	-0.00473513	0.415785	0.996723	68.6287
CCL21	-0.00719135	-0.00405861	0.564374	0.997191	68.6287
HLA.B	-0.00643914	-0.00133522	0.20736	0.999075	68.6287
EYA1	-0.00360458	-0.00163448	0.453444	0.998868	68.6287

## Sheet: 107 genes
	Upregulated genes found in combination arm		downregulated genes found in combination arm
1	IL1B	1	CHEK2
2	GREM1	2	CACNG4
3	HIF1A	3	SKP2
4	CHI3L1	4	RFC4
5	CXCL8	5	LumB
6	PROM1	6	IFT140
7	CACNA2D1	7	ATAD2
8	CCR2	8	EGLN2
9	CDK6	9	RAC3
10	KRT17	10	FANCF
11	LAG3	11	ANXA9
12	TWIST2	12	FAM214A
13	APOE	13	ESR1
14	ICAM1	14	RBL1
15	MMP7	15	BMP8A
16	ROCK2	16	GGH
17	EREG	17	COL11A1
18	DUSP4	18	Her2
19	CTSW	19	HIST3H2BB
20	PDGFRA	20	ARNT2
21	TYMP	21	COMP
22	B3GNT3	22	CKS1B
23	TAP1	23	LFNG
24	PLCB1	24	BLM
25	PDGFRB	25	MTOR
26	IRX1	26	HDAC10
27	ITGB3	27	CA12
28	GABRP	28	PIK3R2
29	VIM	29	CBLC
30	TGF.beta
31	TGFB1
32	CD24
33	LRRC32
34	IL4R
35	EFNA5
36	SLPI
37	RAC2
38	LTBP1
39	MMP3
40	CCL7
41	KRT6B
42	CDH3
43	HDAC5
44	JAK3
45	BCL2L1
46	GRB2
47	SNAI1
48	SERPINH1
49	ID1
50	BDNF
51	CXADR
52	CD68
53	WNT10A
54	MIA
55	RUNX3
56	CYBB
57	CXCL10
58	FGF18
59	TLR4
60	TLX1
61	CXCL12
62	TAP2
63	CD84
64	BMPR2
65	KRT7
66	CCND2
67	GRIA3
68	PIK3R5
69	DLL1
70	HOXB13
71	CCR5
72	CDCA8
73	WNT6
74	SERBP1
75	ZEB1
76	TTYH1
77	IRF6
78	TMEM45B

## Sheet: 98 genes
	Upregulated genes found in LTZ arm		downregulated genes found in LTZ arm
1	PCK1	1	S100A14
2	GPX3	2	DHRS2
3	ACVR1C	3	SKA3
4	CDC14B	4	NEIL3
5	LEP	5	LAMA3
6	GPC4	6	SFN
7	ZFYVE9	7	PPP2R2C
8	WNT11
9	KCNB1
10	TIMP4
11	MEOX2
12	FGF13
13	LAD1
14	GHR
15	IL13RA1
16	JAG1
17	CD1E
18	SOX2
19	PPARG
20	AXIN2
21	BORCS7
22	GLI3
23	WT1
24	Apoptosis
25	SMAD1
26	CNTFR
27	RBL2
28	PAX5
29	DKK2
30	RASGRF2
31	CLEC14A
32	FGF12
33	HOXA7
34	GRB7
35	EYA4
36	POPDC3
37	PPARGC1A
38	CXCR6
39	LEMD1
40	EP300
41	RBX1
42	PIK3R1
43	HNF1A
44	ADD1
45	PIK3CA
46	BMP7
47	PRKACB
48	SP1
49	NTRK2
50	PTCH1
51	PARP4
52	HDAC2
53	GPR160
54	MAPK10
55	TCF7L1
56	NCAM1
57	FLI1
58	HBB
59	TNKS
60	SMAD4
61	SMO
62	MAPK1
63	RPS6KA5
64	Treg
65	FOXP3
66	DDB2
67	CD19
68	IL12RB2
69	FAM198B
70	GRIN2A
71	GNG4
72	FGF10
73	AKT3
74	SKP1
75	TSPAN1
76	ASPN
77	PSAT1
78	GATA4
79	HGF
80	CACNG6
81	ITGB1
82	SIDT1
83	ROBO4
84	SPRY4
85	PHGDH
86	MAPK3
87	GDF5
88	ZFPM2
89	SMAD3
90	HDAC1
91	SHC2
